# Supplementary material for: A genome-wide scan shows evidence for local adaptation in a widespread keystone Neotropical forest tree
Source: Heredity (Edinb). 2019 Feb 12;123(2):117–37. doi: 10.1038/s41437-019-0188-0 (PMC6781148; doi:10.1038/s41437-019-0188-0)
Supplement: Supplementary file 3 — Supporting Information S2 - Tables [file 41437_2019_188_MOESM3_ESM.xlsx]

## Sheet: Table S1
Table S1. Density of SNPs in Handroanthus impetiginosus using a 10 kbp bin size.
CHROM	BIN_START	SNP_COUNT	VARIANTS/KB
Himp2_scaffold_7	90000	15	1.5
Himp2_scaffold_7	100000	0	0
Himp2_scaffold_7	110000	23	2.3
Himp2_scaffold_7	120000	0	0
Himp2_scaffold_7	130000	0	0
Himp2_scaffold_7	140000	18	1.8
Himp2_scaffold_7	150000	28	2.8
Himp2_scaffold_7	160000	51	5.1
Himp2_scaffold_7	170000	0	0
Himp2_scaffold_7	180000	0	0
Himp2_scaffold_7	190000	0	0
Himp2_scaffold_7	200000	0	0
Himp2_scaffold_7	210000	0	0
Himp2_scaffold_7	220000	0	0
Himp2_scaffold_7	230000	0	0
Himp2_scaffold_7	240000	6	0.6
Himp2_scaffold_7	250000	0	0
Himp2_scaffold_7	260000	0	0
Himp2_scaffold_7	270000	0	0
Himp2_scaffold_7	280000	0	0
Himp2_scaffold_7	290000	0	0
Himp2_scaffold_7	300000	0	0
Himp2_scaffold_7	310000	0	0
Himp2_scaffold_7	320000	24	2.4
Himp2_scaffold_7	330000	0	0
Himp2_scaffold_7	340000	2	0.2
Himp2_scaffold_7	350000	0	0
Himp2_scaffold_7	360000	0	0
Himp2_scaffold_7	370000	0	0
Himp2_scaffold_7	380000	20	2
Himp2_scaffold_7	390000	20	2
Himp2_scaffold_7	400000	0	0
Himp2_scaffold_7	410000	15	1.5
Himp2_scaffold_10	10000	17	1.7
Himp2_scaffold_10	20000	2	0.2
Himp2_scaffold_10	30000	0	0
Himp2_scaffold_10	40000	0	0
Himp2_scaffold_10	50000	0	0
Himp2_scaffold_10	60000	0	0
Himp2_scaffold_10	70000	22	2.2
Himp2_scaffold_14	130000	24	2.4
Himp2_scaffold_14	140000	37	3.7
Himp2_scaffold_14	150000	0	0
Himp2_scaffold_14	160000	0	0
Himp2_scaffold_14	170000	11	1.1
Himp2_scaffold_15	270000	8	0.8
Himp2_scaffold_15	280000	3	0.3
Himp2_scaffold_16	0	25	2.5
Himp2_scaffold_17	40000	30	3
Himp2_scaffold_18	80000	1	0.1
Himp2_scaffold_23	10000	7	0.7
Himp2_scaffold_23	20000	0	0
Himp2_scaffold_23	30000	0	0
Himp2_scaffold_23	40000	0	0
Himp2_scaffold_23	50000	0	0
Himp2_scaffold_23	60000	34	3.4
Himp2_scaffold_25	60000	23	2.3
Himp2_scaffold_28	20000	50	5
Himp2_scaffold_28	30000	0	0
Himp2_scaffold_28	40000	0	0
Himp2_scaffold_28	50000	0	0
Himp2_scaffold_28	60000	0	0
Himp2_scaffold_28	70000	0	0
Himp2_scaffold_28	80000	0	0
Himp2_scaffold_28	90000	0	0
Himp2_scaffold_28	100000	0	0
Himp2_scaffold_28	110000	0	0
Himp2_scaffold_28	120000	0	0
Himp2_scaffold_28	130000	0	0
Himp2_scaffold_28	140000	0	0
Himp2_scaffold_28	150000	0	0
Himp2_scaffold_28	160000	0	0
Himp2_scaffold_28	170000	0	0
Himp2_scaffold_28	180000	0	0
Himp2_scaffold_28	190000	0	0
Himp2_scaffold_28	200000	0	0
Himp2_scaffold_28	210000	0	0
Himp2_scaffold_28	220000	0	0
Himp2_scaffold_28	230000	0	0
Himp2_scaffold_28	240000	0	0
Himp2_scaffold_28	250000	0	0
Himp2_scaffold_28	260000	0	0
Himp2_scaffold_28	270000	0	0
Himp2_scaffold_28	280000	0	0
Himp2_scaffold_28	290000	0	0
Himp2_scaffold_28	300000	0	0
Himp2_scaffold_28	310000	0	0
Himp2_scaffold_28	320000	0	0
Himp2_scaffold_28	330000	0	0
Himp2_scaffold_28	340000	0	0
Himp2_scaffold_28	350000	0	0
Himp2_scaffold_28	360000	0	0
Himp2_scaffold_28	370000	0	0
Himp2_scaffold_28	380000	25	2.5
Himp2_scaffold_28	390000	0	0
Himp2_scaffold_28	400000	0	0
Himp2_scaffold_28	410000	0	0
Himp2_scaffold_28	420000	0	0
Himp2_scaffold_28	430000	0	0
Himp2_scaffold_28	440000	0	0
Himp2_scaffold_28	450000	33	3.3
Himp2_scaffold_33	150000	2	0.2
Himp2_scaffold_33	160000	0	0
Himp2_scaffold_33	170000	0	0
Himp2_scaffold_33	180000	0	0
Himp2_scaffold_33	190000	0	0
Himp2_scaffold_33	200000	0	0
Himp2_scaffold_33	210000	0	0
Himp2_scaffold_33	220000	0	0
Himp2_scaffold_33	230000	0	0
Himp2_scaffold_33	240000	0	0
Himp2_scaffold_33	250000	0	0
Himp2_scaffold_33	260000	0	0
Himp2_scaffold_33	270000	0	0
Himp2_scaffold_33	280000	7	0.7
Himp2_scaffold_35	340000	60	6
Himp2_scaffold_37	270000	10	1
Himp2_scaffold_40	150000	11	1.1
Himp2_scaffold_40	160000	35	3.5
Himp2_scaffold_41	70000	9	0.9
Himp2_scaffold_42	10000	19	1.9
Himp2_scaffold_42	20000	16	1.6
Himp2_scaffold_42	30000	0	0
Himp2_scaffold_42	40000	9	0.9
Himp2_scaffold_42	50000	18	1.8
Himp2_scaffold_42	60000	32	3.2
Himp2_scaffold_42	70000	0	0
Himp2_scaffold_42	80000	0	0
Himp2_scaffold_42	90000	0	0
Himp2_scaffold_42	100000	0	0
Himp2_scaffold_42	110000	0	0
Himp2_scaffold_42	120000	0	0
Himp2_scaffold_42	130000	5	0.5
Himp2_scaffold_44	40000	44	4.4
Himp2_scaffold_44	50000	0	0
Himp2_scaffold_44	60000	0	0
Himp2_scaffold_44	70000	1	0.1
Himp2_scaffold_44	80000	32	3.2
Himp2_scaffold_44	90000	0	0
Himp2_scaffold_44	100000	0	0
Himp2_scaffold_44	110000	17	1.7
Himp2_scaffold_44	120000	11	1.1
Himp2_scaffold_44	130000	21	2.1
Himp2_scaffold_44	140000	9	0.9
Himp2_scaffold_44	150000	25	2.5
Himp2_scaffold_46	40000	33	3.3
Himp2_scaffold_48	30000	2	0.2
Himp2_scaffold_51	0	4	0.4
Himp2_scaffold_52	50000	12	1.2
Himp2_scaffold_56	30000	21	2.1
Himp2_scaffold_56	40000	0	0
Himp2_scaffold_56	50000	4	0.4
Himp2_scaffold_56	60000	13	1.3
Himp2_scaffold_56	70000	0	0
Himp2_scaffold_56	80000	54	5.4
Himp2_scaffold_56	90000	0	0
Himp2_scaffold_56	100000	1	0.1
Himp2_scaffold_56	110000	0	0
Himp2_scaffold_56	120000	0	0
Himp2_scaffold_56	130000	0	0
Himp2_scaffold_56	140000	0	0
Himp2_scaffold_56	150000	0	0
Himp2_scaffold_56	160000	0	0
Himp2_scaffold_56	170000	5	0.5
Himp2_scaffold_56	180000	0	0
Himp2_scaffold_56	190000	0	0
Himp2_scaffold_56	200000	0	0
Himp2_scaffold_56	210000	11	1.1
Himp2_scaffold_56	220000	0	0
Himp2_scaffold_56	230000	0	0
Himp2_scaffold_56	240000	27	2.7
Himp2_scaffold_56	250000	0	0
Himp2_scaffold_56	260000	0	0
Himp2_scaffold_56	270000	0	0
Himp2_scaffold_56	280000	0	0
Himp2_scaffold_56	290000	11	1.1
Himp2_scaffold_59	40000	9	0.9
Himp2_scaffold_59	50000	0	0
Himp2_scaffold_59	60000	20	2
Himp2_scaffold_59	70000	49	4.9
Himp2_scaffold_59	80000	0	0
Himp2_scaffold_59	90000	4	0.4
Himp2_scaffold_66	0	10	1
Himp2_scaffold_67	20000	21	2.1
Himp2_scaffold_68	0	21	2.1
Himp2_scaffold_69	40000	13	1.3
Himp2_scaffold_83	40000	24	2.4
Himp2_scaffold_83	50000	0	0
Himp2_scaffold_83	60000	0	0
Himp2_scaffold_83	70000	0	0
Himp2_scaffold_83	80000	0	0
Himp2_scaffold_83	90000	0	0
Himp2_scaffold_83	100000	0	0
Himp2_scaffold_83	110000	0	0
Himp2_scaffold_83	120000	0	0
Himp2_scaffold_83	130000	0	0
Himp2_scaffold_83	140000	4	0.4
Himp2_scaffold_85	10000	1	0.1
Himp2_scaffold_90	50000	9	0.9
Himp2_scaffold_94	240000	50	5
Himp2_scaffold_94	250000	11	1.1
Himp2_scaffold_95	0	22	2.2
Himp2_scaffold_95	10000	19	1.9
Himp2_scaffold_95	20000	15	1.5
Himp2_scaffold_95	30000	33	3.3
Himp2_scaffold_95	40000	3	0.3
Himp2_scaffold_96	10000	20	2
Himp2_scaffold_96	20000	0	0
Himp2_scaffold_96	30000	0	0
Himp2_scaffold_96	40000	0	0
Himp2_scaffold_96	50000	71	7.1
Himp2_scaffold_97	10000	7	0.7
Himp2_scaffold_97	20000	0	0
Himp2_scaffold_97	30000	5	0.5
Himp2_scaffold_97	40000	23	2.3
Himp2_scaffold_97	50000	0	0
Himp2_scaffold_97	60000	0	0
Himp2_scaffold_97	70000	0	0
Himp2_scaffold_97	80000	0	0
Himp2_scaffold_97	90000	15	1.5
Himp2_scaffold_103	140000	5	0.5
Himp2_scaffold_109	50000	17	1.7
Himp2_scaffold_112	60000	41	4.1
Himp2_scaffold_112	70000	0	0
Himp2_scaffold_112	80000	0	0
Himp2_scaffold_112	90000	0	0
Himp2_scaffold_112	100000	4	0.4
Himp2_scaffold_116	60000	44	4.4
Himp2_scaffold_116	70000	0	0
Himp2_scaffold_116	80000	0	0
Himp2_scaffold_116	90000	38	3.8
Himp2_scaffold_116	100000	7	0.7
Himp2_scaffold_118	10000	2	0.2
Himp2_scaffold_118	20000	0	0
Himp2_scaffold_118	30000	0	0
Himp2_scaffold_118	40000	0	0
Himp2_scaffold_118	50000	7	0.7
Himp2_scaffold_118	60000	57	5.7
Himp2_scaffold_119	20000	2	0.2
Himp2_scaffold_120	0	31	3.1
Himp2_scaffold_120	10000	0	0
Himp2_scaffold_120	20000	0	0
Himp2_scaffold_120	30000	53	5.3
Himp2_scaffold_120	40000	0	0
Himp2_scaffold_120	50000	0	0
Himp2_scaffold_120	60000	24	2.4
Himp2_scaffold_120	70000	8	0.8
Himp2_scaffold_120	80000	0	0
Himp2_scaffold_120	90000	0	0
Himp2_scaffold_120	100000	0	0
Himp2_scaffold_120	110000	6	0.6
Himp2_scaffold_121	10000	8	0.8
Himp2_scaffold_121	20000	46	4.6
Himp2_scaffold_121	30000	16	1.6
Himp2_scaffold_123	200000	23	2.3
Himp2_scaffold_123	210000	0	0
Himp2_scaffold_123	220000	0	0
Himp2_scaffold_123	230000	3	0.3
Himp2_scaffold_125	0	37	3.7
Himp2_scaffold_134	0	16	1.6
Himp2_scaffold_134	10000	0	0
Himp2_scaffold_134	20000	0	0
Himp2_scaffold_134	30000	0	0
Himp2_scaffold_134	40000	0	0
Himp2_scaffold_134	50000	0	0
Himp2_scaffold_134	60000	0	0
Himp2_scaffold_134	70000	11	1.1
Himp2_scaffold_142	160000	17	1.7
Himp2_scaffold_142	170000	0	0
Himp2_scaffold_142	180000	0	0
Himp2_scaffold_142	190000	0	0
Himp2_scaffold_142	200000	0	0
Himp2_scaffold_142	210000	0	0
Himp2_scaffold_142	220000	0	0
Himp2_scaffold_142	230000	31	3.1
Himp2_scaffold_143	40000	7	0.7
Himp2_scaffold_143	50000	0	0
Himp2_scaffold_143	60000	0	0
Himp2_scaffold_143	70000	0	0
Himp2_scaffold_143	80000	0	0
Himp2_scaffold_143	90000	34	3.4
Himp2_scaffold_144	0	14	1.4
Himp2_scaffold_144	10000	0	0
Himp2_scaffold_144	20000	37	3.7
Himp2_scaffold_164	0	22	2.2
Himp2_scaffold_164	10000	3	0.3
Himp2_scaffold_165	10000	17	1.7
Himp2_scaffold_167	0	20	2
Himp2_scaffold_168	10000	3	0.3
Himp2_scaffold_171	60000	26	2.6
Himp2_scaffold_173	20000	1	0.1
Himp2_scaffold_176	40000	33	3.3
Himp2_scaffold_176	50000	21	2.1
Himp2_scaffold_177	20000	6	0.6
Himp2_scaffold_182	20000	49	4.9
Himp2_scaffold_182	30000	0	0
Himp2_scaffold_182	40000	10	1
Himp2_scaffold_182	50000	0	0
Himp2_scaffold_182	60000	14	1.4
Himp2_scaffold_182	70000	4	0.4
Himp2_scaffold_183	40000	8	0.8
Himp2_scaffold_183	50000	0	0
Himp2_scaffold_183	60000	0	0
Himp2_scaffold_183	70000	3	0.3
Himp2_scaffold_185	130000	15	1.5
Himp2_scaffold_185	140000	0	0
Himp2_scaffold_185	150000	0	0
Himp2_scaffold_185	160000	29	2.9
Himp2_scaffold_185	170000	0	0
Himp2_scaffold_185	180000	0	0
Himp2_scaffold_185	190000	20	2
Himp2_scaffold_185	200000	11	1.1
Himp2_scaffold_185	210000	0	0
Himp2_scaffold_185	220000	12	1.2
Himp2_scaffold_187	40000	8	0.8
Himp2_scaffold_187	50000	0	0
Himp2_scaffold_187	60000	0	0
Himp2_scaffold_187	70000	0	0
Himp2_scaffold_187	80000	0	0
Himp2_scaffold_187	90000	0	0
Himp2_scaffold_187	100000	0	0
Himp2_scaffold_187	110000	0	0
Himp2_scaffold_187	120000	0	0
Himp2_scaffold_187	130000	0	0
Himp2_scaffold_187	140000	0	0
Himp2_scaffold_187	150000	0	0
Himp2_scaffold_187	160000	0	0
Himp2_scaffold_187	170000	0	0
Himp2_scaffold_187	180000	22	2.2
Himp2_scaffold_191	20000	30	3
Himp2_scaffold_191	30000	0	0
Himp2_scaffold_191	40000	0	0
Himp2_scaffold_191	50000	0	0
Himp2_scaffold_191	60000	0	0
Himp2_scaffold_191	70000	0	0
Himp2_scaffold_191	80000	0	0
Himp2_scaffold_191	90000	0	0
Himp2_scaffold_191	100000	17	1.7
Himp2_scaffold_191	110000	0	0
Himp2_scaffold_191	120000	0	0
Himp2_scaffold_191	130000	0	0
Himp2_scaffold_191	140000	0	0
Himp2_scaffold_191	150000	0	0
Himp2_scaffold_191	160000	0	0
Himp2_scaffold_191	170000	54	5.4
Himp2_scaffold_192	140000	6	0.6
Himp2_scaffold_192	150000	17	1.7
Himp2_scaffold_193	180000	12	1.2
Himp2_scaffold_193	190000	27	2.7
Himp2_scaffold_194	10000	8	0.8
Himp2_scaffold_197	60000	52	5.2
Himp2_scaffold_197	70000	0	0
Himp2_scaffold_197	80000	7	0.7
Himp2_scaffold_197	90000	0	0
Himp2_scaffold_197	100000	0	0
Himp2_scaffold_197	110000	0	0
Himp2_scaffold_197	120000	9	0.9
Himp2_scaffold_197	130000	23	2.3
Himp2_scaffold_197	140000	22	2.2
Himp2_scaffold_197	150000	0	0
Himp2_scaffold_197	160000	22	2.2
Himp2_scaffold_197	170000	0	0
Himp2_scaffold_197	180000	0	0
Himp2_scaffold_197	190000	0	0
Himp2_scaffold_197	200000	0	0
Himp2_scaffold_197	210000	0	0
Himp2_scaffold_197	220000	0	0
Himp2_scaffold_197	230000	0	0
Himp2_scaffold_197	240000	0	0
Himp2_scaffold_197	250000	0	0
Himp2_scaffold_197	260000	0	0
Himp2_scaffold_197	270000	42	4.2
Himp2_scaffold_197	280000	0	0
Himp2_scaffold_197	290000	0	0
Himp2_scaffold_197	300000	0	0
Himp2_scaffold_197	310000	1	0.1
Himp2_scaffold_197	320000	11	1.1
Himp2_scaffold_198	0	20	2
Himp2_scaffold_198	10000	0	0
Himp2_scaffold_198	20000	1	0.1
Himp2_scaffold_202	50000	12	1.2
Himp2_scaffold_202	60000	0	0
Himp2_scaffold_202	70000	0	0
Himp2_scaffold_202	80000	0	0
Himp2_scaffold_202	90000	27	2.7
Himp2_scaffold_208	10000	5	0.5
Himp2_scaffold_208	20000	0	0
Himp2_scaffold_208	30000	0	0
Himp2_scaffold_208	40000	10	1
Himp2_scaffold_208	50000	0	0
Himp2_scaffold_208	60000	11	1.1
Himp2_scaffold_208	70000	0	0
Himp2_scaffold_208	80000	0	0
Himp2_scaffold_208	90000	0	0
Himp2_scaffold_208	100000	6	0.6
Himp2_scaffold_210	10000	7	0.7
Himp2_scaffold_210	20000	0	0
Himp2_scaffold_210	30000	0	0
Himp2_scaffold_210	40000	0	0
Himp2_scaffold_210	50000	0	0
Himp2_scaffold_210	60000	0	0
Himp2_scaffold_210	70000	0	0
Himp2_scaffold_210	80000	13	1.3
Himp2_scaffold_213	60000	8	0.8
Himp2_scaffold_217	20000	69	6.9
Himp2_scaffold_218	30000	1	0.1
Himp2_scaffold_218	40000	0	0
Himp2_scaffold_218	50000	0	0
Himp2_scaffold_218	60000	0	0
Himp2_scaffold_218	70000	0	0
Himp2_scaffold_218	80000	56	5.6
Himp2_scaffold_218	90000	105	10.5
Himp2_scaffold_221	0	9	0.9
Himp2_scaffold_221	10000	0	0
Himp2_scaffold_221	20000	0	0
Himp2_scaffold_221	30000	15	1.5
Himp2_scaffold_221	40000	0	0
Himp2_scaffold_221	50000	0	0
Himp2_scaffold_221	60000	0	0
Himp2_scaffold_221	70000	0	0
Himp2_scaffold_221	80000	0	0
Himp2_scaffold_221	90000	0	0
Himp2_scaffold_221	100000	26	2.6
Himp2_scaffold_221	110000	13	1.3
Himp2_scaffold_221	120000	38	3.8
Himp2_scaffold_221	130000	0	0
Himp2_scaffold_221	140000	0	0
Himp2_scaffold_221	150000	0	0
Himp2_scaffold_221	160000	0	0
Himp2_scaffold_221	170000	0	0
Himp2_scaffold_221	180000	0	0
Himp2_scaffold_221	190000	0	0
Himp2_scaffold_221	200000	16	1.6
Himp2_scaffold_221	210000	14	1.4
Himp2_scaffold_221	220000	5	0.5
Himp2_scaffold_221	230000	18	1.8
Himp2_scaffold_221	240000	0	0
Himp2_scaffold_221	250000	6	0.6
Himp2_scaffold_221	260000	0	0
Himp2_scaffold_221	270000	28	2.8
Himp2_scaffold_223	10000	7	0.7
Himp2_scaffold_224	40000	1	0.1
Himp2_scaffold_224	50000	0	0
Himp2_scaffold_224	60000	0	0
Himp2_scaffold_224	70000	0	0
Himp2_scaffold_224	80000	0	0
Himp2_scaffold_224	90000	0	0
Himp2_scaffold_224	100000	0	0
Himp2_scaffold_224	110000	0	0
Himp2_scaffold_224	120000	16	1.6
Himp2_scaffold_243	10000	24	2.4
Himp2_scaffold_243	20000	0	0
Himp2_scaffold_243	30000	0	0
Himp2_scaffold_243	40000	0	0
Himp2_scaffold_243	50000	0	0
Himp2_scaffold_243	60000	75	7.5
Himp2_scaffold_243	70000	41	4.1
Himp2_scaffold_243	80000	22	2.2
Himp2_scaffold_244	0	25	2.5
Himp2_scaffold_245	30000	20	2
Himp2_scaffold_245	40000	0	0
Himp2_scaffold_245	50000	22	2.2
Himp2_scaffold_246	220000	19	1.9
Himp2_scaffold_250	30000	82	8.2
Himp2_scaffold_254	40000	10	1
Himp2_scaffold_254	50000	0	0
Himp2_scaffold_254	60000	0	0
Himp2_scaffold_254	70000	11	1.1
Himp2_scaffold_256	10000	3	0.3
Himp2_scaffold_258	40000	2	0.2
Himp2_scaffold_261	20000	22	2.2
Himp2_scaffold_264	0	20	2
Himp2_scaffold_268	30000	39	3.9
Himp2_scaffold_269	0	20	2
Himp2_scaffold_269	10000	0	0
Himp2_scaffold_269	20000	0	0
Himp2_scaffold_269	30000	0	0
Himp2_scaffold_269	40000	0	0
Himp2_scaffold_269	50000	0	0
Himp2_scaffold_269	60000	0	0
Himp2_scaffold_269	70000	0	0
Himp2_scaffold_269	80000	0	0
Himp2_scaffold_269	90000	0	0
Himp2_scaffold_269	100000	0	0
Himp2_scaffold_269	110000	0	0
Himp2_scaffold_269	120000	0	0
Himp2_scaffold_269	130000	0	0
Himp2_scaffold_269	140000	0	0
Himp2_scaffold_269	150000	0	0
Himp2_scaffold_269	160000	0	0
Himp2_scaffold_269	170000	0	0
Himp2_scaffold_269	180000	0	0
Himp2_scaffold_269	190000	0	0
Himp2_scaffold_269	200000	20	2
Himp2_scaffold_275	0	23	2.3
Himp2_scaffold_281	110000	34	3.4
Himp2_scaffold_281	120000	9	0.9
Himp2_scaffold_287	10000	8	0.8
Himp2_scaffold_287	20000	0	0
Himp2_scaffold_287	30000	0	0
Himp2_scaffold_287	40000	0	0
Himp2_scaffold_287	50000	0	0
Himp2_scaffold_287	60000	0	0
Himp2_scaffold_287	70000	12	1.2
Himp2_scaffold_287	80000	0	0
Himp2_scaffold_287	90000	0	0
Himp2_scaffold_287	100000	0	0
Himp2_scaffold_287	110000	0	0
Himp2_scaffold_287	120000	3	0.3
Himp2_scaffold_287	130000	52	5.2
Himp2_scaffold_287	140000	26	2.6
Himp2_scaffold_287	150000	0	0
Himp2_scaffold_287	160000	0	0
Himp2_scaffold_287	170000	0	0
Himp2_scaffold_287	180000	0	0
Himp2_scaffold_287	190000	0	0
Himp2_scaffold_287	200000	20	2
Himp2_scaffold_287	210000	5	0.5
Himp2_scaffold_287	220000	35	3.5
Himp2_scaffold_306	0	36	3.6
Himp2_scaffold_306	10000	11	1.1
Himp2_scaffold_306	20000	0	0
Himp2_scaffold_306	30000	0	0
Himp2_scaffold_306	40000	0	0
Himp2_scaffold_306	50000	0	0
Himp2_scaffold_306	60000	0	0
Himp2_scaffold_306	70000	0	0
Himp2_scaffold_306	80000	0	0
Himp2_scaffold_306	90000	0	0
Himp2_scaffold_306	100000	8	0.8
Himp2_scaffold_310	50000	30	3
Himp2_scaffold_312	20000	10	1
Himp2_scaffold_316	0	5	0.5
Himp2_scaffold_316	10000	0	0
Himp2_scaffold_316	20000	2	0.2
Himp2_scaffold_317	20000	58	5.8
Himp2_scaffold_318	90000	13	1.3
Himp2_scaffold_319	130000	4	0.4
Himp2_scaffold_322	20000	39	3.9
Himp2_scaffold_322	30000	29	2.9
Himp2_scaffold_322	40000	5	0.5
Himp2_scaffold_322	50000	10	1
Himp2_scaffold_325	80000	13	1.3
Himp2_scaffold_325	90000	0	0
Himp2_scaffold_325	100000	0	0
Himp2_scaffold_325	110000	0	0
Himp2_scaffold_325	120000	0	0
Himp2_scaffold_325	130000	0	0
Himp2_scaffold_325	140000	0	0
Himp2_scaffold_325	150000	0	0
Himp2_scaffold_325	160000	0	0
Himp2_scaffold_325	170000	24	2.4
Himp2_scaffold_325	180000	11	1.1
Himp2_scaffold_331	20000	9	0.9
Himp2_scaffold_332	20000	43	4.3
Himp2_scaffold_332	30000	0	0
Himp2_scaffold_332	40000	0	0
Himp2_scaffold_332	50000	0	0
Himp2_scaffold_332	60000	11	1.1
Himp2_scaffold_332	70000	0	0
Himp2_scaffold_332	80000	0	0
Himp2_scaffold_332	90000	0	0
Himp2_scaffold_332	100000	0	0
Himp2_scaffold_332	110000	0	0
Himp2_scaffold_332	120000	0	0
Himp2_scaffold_332	130000	0	0
Himp2_scaffold_332	140000	0	0
Himp2_scaffold_332	150000	1	0.1
Himp2_scaffold_332	160000	0	0
Himp2_scaffold_332	170000	0	0
Himp2_scaffold_332	180000	19	1.9
Himp2_scaffold_337	210000	16	1.6
Himp2_scaffold_346	120000	38	3.8
Himp2_scaffold_346	130000	31	3.1
Himp2_scaffold_349	10000	12	1.2
Himp2_scaffold_351	50000	4	0.4
Himp2_scaffold_351	60000	0	0
Himp2_scaffold_351	70000	0	0
Himp2_scaffold_351	80000	0	0
Himp2_scaffold_351	90000	0	0
Himp2_scaffold_351	100000	6	0.6
Himp2_scaffold_351	110000	4	0.4
Himp2_scaffold_352	90000	11	1.1
Himp2_scaffold_352	100000	20	2
Himp2_scaffold_352	110000	0	0
Himp2_scaffold_352	120000	0	0
Himp2_scaffold_352	130000	23	2.3
Himp2_scaffold_352	140000	14	1.4
Himp2_scaffold_352	150000	0	0
Himp2_scaffold_352	160000	13	1.3
Himp2_scaffold_352	170000	9	0.9
Himp2_scaffold_367	100000	31	3.1
Himp2_scaffold_367	110000	0	0
Himp2_scaffold_367	120000	0	0
Himp2_scaffold_367	130000	0	0
Himp2_scaffold_367	140000	0	0
Himp2_scaffold_367	150000	0	0
Himp2_scaffold_367	160000	15	1.5
Himp2_scaffold_370	0	32	3.2
Himp2_scaffold_372	160000	12	1.2
Himp2_scaffold_374	20000	22	2.2
Himp2_scaffold_378	40000	7	0.7
Himp2_scaffold_379	70000	7	0.7
Himp2_scaffold_382	20000	5	0.5
Himp2_scaffold_384	70000	43	4.3
Himp2_scaffold_384	80000	0	0
Himp2_scaffold_384	90000	0	0
Himp2_scaffold_384	100000	0	0
Himp2_scaffold_384	110000	0	0
Himp2_scaffold_384	120000	0	0
Himp2_scaffold_384	130000	5	0.5
Himp2_scaffold_384	140000	0	0
Himp2_scaffold_384	150000	0	0
Himp2_scaffold_384	160000	0	0
Himp2_scaffold_384	170000	0	0
Himp2_scaffold_384	180000	0	0
Himp2_scaffold_384	190000	9	0.9
Himp2_scaffold_388	10000	3	0.3
Himp2_scaffold_394	30000	7	0.7
Himp2_scaffold_394	40000	9	0.9
Himp2_scaffold_394	50000	1	0.1
Himp2_scaffold_394	60000	7	0.7
Himp2_scaffold_395	80000	4	0.4
Himp2_scaffold_396	30000	26	2.6
Himp2_scaffold_398	10000	79	7.9
Himp2_scaffold_398	20000	0	0
Himp2_scaffold_398	30000	27	2.7
Himp2_scaffold_398	40000	0	0
Himp2_scaffold_398	50000	21	2.1
Himp2_scaffold_398	60000	10	1
Himp2_scaffold_402	40000	23	2.3
Himp2_scaffold_402	50000	0	0
Himp2_scaffold_402	60000	0	0
Himp2_scaffold_402	70000	0	0
Himp2_scaffold_402	80000	0	0
Himp2_scaffold_402	90000	16	1.6
Himp2_scaffold_402	100000	0	0
Himp2_scaffold_402	110000	5	0.5
Himp2_scaffold_402	120000	0	0
Himp2_scaffold_402	130000	0	0
Himp2_scaffold_402	140000	0	0
Himp2_scaffold_402	150000	0	0
Himp2_scaffold_402	160000	0	0
Himp2_scaffold_402	170000	30	3
Himp2_scaffold_402	180000	65	6.5
Himp2_scaffold_402	190000	26	2.6
Himp2_scaffold_405	10000	45	4.5
Himp2_scaffold_405	20000	0	0
Himp2_scaffold_405	30000	1	0.1
Himp2_scaffold_406	20000	27	2.7
Himp2_scaffold_406	30000	0	0
Himp2_scaffold_406	40000	0	0
Himp2_scaffold_406	50000	0	0
Himp2_scaffold_406	60000	0	0
Himp2_scaffold_406	70000	0	0
Himp2_scaffold_406	80000	21	2.1
Himp2_scaffold_406	90000	0	0
Himp2_scaffold_406	100000	0	0
Himp2_scaffold_406	110000	0	0
Himp2_scaffold_406	120000	0	0
Himp2_scaffold_406	130000	15	1.5
Himp2_scaffold_406	140000	0	0
Himp2_scaffold_406	150000	0	0
Himp2_scaffold_406	160000	0	0
Himp2_scaffold_406	170000	0	0
Himp2_scaffold_406	180000	0	0
Himp2_scaffold_406	190000	9	0.9
Himp2_scaffold_407	70000	31	3.1
Himp2_scaffold_407	80000	18	1.8
Himp2_scaffold_407	90000	0	0
Himp2_scaffold_407	100000	6	0.6
Himp2_scaffold_407	110000	14	1.4
Himp2_scaffold_407	120000	0	0
Himp2_scaffold_407	130000	0	0
Himp2_scaffold_407	140000	0	0
Himp2_scaffold_407	150000	16	1.6
Himp2_scaffold_411	110000	11	1.1
Himp2_scaffold_413	20000	22	2.2
Himp2_scaffold_413	30000	0	0
Himp2_scaffold_413	40000	0	0
Himp2_scaffold_413	50000	0	0
Himp2_scaffold_413	60000	13	1.3
Himp2_scaffold_416	40000	26	2.6
Himp2_scaffold_418	50000	24	2.4
Himp2_scaffold_418	60000	0	0
Himp2_scaffold_418	70000	0	0
Himp2_scaffold_418	80000	0	0
Himp2_scaffold_418	90000	27	2.7
Himp2_scaffold_418	100000	0	0
Himp2_scaffold_418	110000	0	0
Himp2_scaffold_418	120000	0	0
Himp2_scaffold_418	130000	0	0
Himp2_scaffold_418	140000	0	0
Himp2_scaffold_418	150000	40	4
Himp2_scaffold_418	160000	0	0
Himp2_scaffold_418	170000	19	1.9
Himp2_scaffold_421	10000	5	0.5
Himp2_scaffold_421	20000	0	0
Himp2_scaffold_421	30000	0	0
Himp2_scaffold_421	40000	0	0
Himp2_scaffold_421	50000	0	0
Himp2_scaffold_421	60000	17	1.7
Himp2_scaffold_421	70000	0	0
Himp2_scaffold_421	80000	0	0
Himp2_scaffold_421	90000	0	0
Himp2_scaffold_421	100000	0	0
Himp2_scaffold_421	110000	4	0.4
Himp2_scaffold_426	140000	32	3.2
Himp2_scaffold_426	150000	0	0
Himp2_scaffold_426	160000	0	0
Himp2_scaffold_426	170000	19	1.9
Himp2_scaffold_427	80000	15	1.5
Himp2_scaffold_427	90000	0	0
Himp2_scaffold_427	100000	17	1.7
Himp2_scaffold_427	110000	24	2.4
Himp2_scaffold_430	210000	13	1.3
Himp2_scaffold_433	0	12	1.2
Himp2_scaffold_433	10000	0	0
Himp2_scaffold_433	20000	0	0
Himp2_scaffold_433	30000	27	2.7
Himp2_scaffold_433	40000	15	1.5
Himp2_scaffold_434	0	12	1.2
Himp2_scaffold_435	70000	18	1.8
Himp2_scaffold_435	80000	0	0
Himp2_scaffold_435	90000	22	2.2
Himp2_scaffold_437	100000	47	4.7
Himp2_scaffold_437	110000	0	0
Himp2_scaffold_437	120000	27	2.7
Himp2_scaffold_440	10000	1	0.1
Himp2_scaffold_443	10000	9	0.9
Himp2_scaffold_443	20000	0	0
Himp2_scaffold_443	30000	0	0
Himp2_scaffold_443	40000	18	1.8
Himp2_scaffold_443	50000	0	0
Himp2_scaffold_443	60000	0	0
Himp2_scaffold_443	70000	67	6.7
Himp2_scaffold_446	10000	10	1
Himp2_scaffold_446	20000	6	0.6
Himp2_scaffold_447	80000	9	0.9
Himp2_scaffold_452	20000	32	3.2
Himp2_scaffold_452	30000	0	0
Himp2_scaffold_452	40000	0	0
Himp2_scaffold_452	50000	0	0
Himp2_scaffold_452	60000	0	0
Himp2_scaffold_452	70000	2	0.2
Himp2_scaffold_455	60000	33	3.3
Himp2_scaffold_458	30000	9	0.9
Himp2_scaffold_461	20000	2	0.2
Himp2_scaffold_462	10000	17	1.7
Himp2_scaffold_463	0	15	1.5
Himp2_scaffold_468	10000	41	4.1
Himp2_scaffold_468	20000	51	5.1
Himp2_scaffold_468	30000	0	0
Himp2_scaffold_468	40000	0	0
Himp2_scaffold_468	50000	0	0
Himp2_scaffold_468	60000	0	0
Himp2_scaffold_468	70000	19	1.9
Himp2_scaffold_470	20000	44	4.4
Himp2_scaffold_470	30000	21	2.1
Himp2_scaffold_470	40000	0	0
Himp2_scaffold_470	50000	0	0
Himp2_scaffold_470	60000	13	1.3
Himp2_scaffold_470	70000	0	0
Himp2_scaffold_470	80000	27	2.7
Himp2_scaffold_471	0	59	5.9
Himp2_scaffold_471	10000	37	3.7
Himp2_scaffold_471	20000	0	0
Himp2_scaffold_471	30000	20	2
Himp2_scaffold_471	40000	0	0
Himp2_scaffold_471	50000	25	2.5
Himp2_scaffold_471	60000	30	3
Himp2_scaffold_471	70000	0	0
Himp2_scaffold_471	80000	0	0
Himp2_scaffold_471	90000	26	2.6
Himp2_scaffold_472	0	11	1.1
Himp2_scaffold_482	10000	20	2
Himp2_scaffold_482	20000	0	0
Himp2_scaffold_482	30000	0	0
Himp2_scaffold_482	40000	0	0
Himp2_scaffold_482	50000	47	4.7
Himp2_scaffold_487	0	3	0.3
Himp2_scaffold_487	10000	27	2.7
Himp2_scaffold_487	20000	0	0
Himp2_scaffold_487	30000	8	0.8
Himp2_scaffold_487	40000	11	1.1
Himp2_scaffold_487	50000	0	0
Himp2_scaffold_487	60000	0	0
Himp2_scaffold_487	70000	0	0
Himp2_scaffold_487	80000	0	0
Himp2_scaffold_487	90000	0	0
Himp2_scaffold_487	100000	0	0
Himp2_scaffold_487	110000	0	0
Himp2_scaffold_487	120000	0	0
Himp2_scaffold_487	130000	0	0
Himp2_scaffold_487	140000	0	0
Himp2_scaffold_487	150000	21	2.1
Himp2_scaffold_487	160000	0	0
Himp2_scaffold_487	170000	23	2.3
Himp2_scaffold_487	180000	0	0
Himp2_scaffold_487	190000	0	0
Himp2_scaffold_487	200000	0	0
Himp2_scaffold_487	210000	0	0
Himp2_scaffold_487	220000	0	0
Himp2_scaffold_487	230000	0	0
Himp2_scaffold_487	240000	0	0
Himp2_scaffold_487	250000	0	0
Himp2_scaffold_487	260000	0	0
Himp2_scaffold_487	270000	0	0
Himp2_scaffold_487	280000	16	1.6
Himp2_scaffold_487	290000	0	0
Himp2_scaffold_487	300000	0	0
Himp2_scaffold_487	310000	0	0
Himp2_scaffold_487	320000	11	1.1
Himp2_scaffold_487	330000	28	2.8
Himp2_scaffold_496	60000	7	0.7
Himp2_scaffold_496	70000	0	0
Himp2_scaffold_496	80000	43	4.3
Himp2_scaffold_496	90000	59	5.9
Himp2_scaffold_496	100000	39	3.9
Himp2_scaffold_496	110000	32	3.2
Himp2_scaffold_496	120000	0	0
Himp2_scaffold_496	130000	4	0.4
Himp2_scaffold_496	140000	46	4.6
Himp2_scaffold_496	150000	26	2.6
Himp2_scaffold_496	160000	0	0
Himp2_scaffold_496	170000	2	0.2
Himp2_scaffold_496	180000	0	0
Himp2_scaffold_496	190000	2	0.2
Himp2_scaffold_496	200000	0	0
Himp2_scaffold_496	210000	0	0
Himp2_scaffold_496	220000	0	0
Himp2_scaffold_496	230000	0	0
Himp2_scaffold_496	240000	0	0
Himp2_scaffold_496	250000	0	0
Himp2_scaffold_496	260000	18	1.8
Himp2_scaffold_497	0	29	2.9
Himp2_scaffold_497	10000	0	0
Himp2_scaffold_497	20000	0	0
Himp2_scaffold_497	30000	19	1.9
Himp2_scaffold_497	40000	0	0
Himp2_scaffold_497	50000	0	0
Himp2_scaffold_497	60000	0	0
Himp2_scaffold_497	70000	0	0
Himp2_scaffold_497	80000	0	0
Himp2_scaffold_497	90000	0	0
Himp2_scaffold_497	100000	0	0
Himp2_scaffold_497	110000	4	0.4
Himp2_scaffold_497	120000	6	0.6
Himp2_scaffold_497	130000	0	0
Himp2_scaffold_497	140000	30	3
Himp2_scaffold_500	30000	18	1.8
Himp2_scaffold_505	90000	9	0.9
Himp2_scaffold_505	100000	0	0
Himp2_scaffold_505	110000	0	0
Himp2_scaffold_505	120000	0	0
Himp2_scaffold_505	130000	100	10
Himp2_scaffold_505	140000	13	1.3
Himp2_scaffold_505	150000	32	3.2
Himp2_scaffold_512	30000	25	2.5
Himp2_scaffold_517	10000	15	1.5
Himp2_scaffold_517	20000	0	0
Himp2_scaffold_517	30000	0	0
Himp2_scaffold_517	40000	0	0
Himp2_scaffold_517	50000	2	0.2
Himp2_scaffold_520	0	16	1.6
Himp2_scaffold_520	10000	27	2.7
Himp2_scaffold_520	20000	0	0
Himp2_scaffold_520	30000	71	7.1
Himp2_scaffold_520	40000	0	0
Himp2_scaffold_520	50000	0	0
Himp2_scaffold_520	60000	24	2.4
Himp2_scaffold_520	70000	52	5.2
Himp2_scaffold_520	80000	0	0
Himp2_scaffold_520	90000	24	2.4
Himp2_scaffold_520	100000	0	0
Himp2_scaffold_520	110000	0	0
Himp2_scaffold_520	120000	0	0
Himp2_scaffold_520	130000	0	0
Himp2_scaffold_520	140000	0	0
Himp2_scaffold_520	150000	0	0
Himp2_scaffold_520	160000	30	3
Himp2_scaffold_524	60000	19	1.9
Himp2_scaffold_530	100000	42	4.2
Himp2_scaffold_534	20000	17	1.7
Himp2_scaffold_534	30000	0	0
Himp2_scaffold_534	40000	0	0
Himp2_scaffold_534	50000	0	0
Himp2_scaffold_534	60000	0	0
Himp2_scaffold_534	70000	0	0
Himp2_scaffold_534	80000	0	0
Himp2_scaffold_534	90000	0	0
Himp2_scaffold_534	100000	0	0
Himp2_scaffold_534	110000	10	1
Himp2_scaffold_534	120000	0	0
Himp2_scaffold_534	130000	0	0
Himp2_scaffold_534	140000	15	1.5
Himp2_scaffold_536	110000	16	1.6
Himp2_scaffold_536	120000	0	0
Himp2_scaffold_536	130000	0	0
Himp2_scaffold_536	140000	2	0.2
Himp2_scaffold_536	150000	17	1.7
Himp2_scaffold_540	10000	10	1
Himp2_scaffold_541	140000	1	0.1
Himp2_scaffold_542	150000	46	4.6
Himp2_scaffold_542	160000	50	5
Himp2_scaffold_542	170000	23	2.3
Himp2_scaffold_543	130000	45	4.5
Himp2_scaffold_543	140000	17	1.7
Himp2_scaffold_543	150000	0	0
Himp2_scaffold_543	160000	68	6.8
Himp2_scaffold_543	170000	53	5.3
Himp2_scaffold_543	180000	0	0
Himp2_scaffold_543	190000	48	4.8
Himp2_scaffold_543	200000	0	0
Himp2_scaffold_543	210000	18	1.8
Himp2_scaffold_549	90000	11	1.1
Himp2_scaffold_549	100000	0	0
Himp2_scaffold_549	110000	0	0
Himp2_scaffold_549	120000	0	0
Himp2_scaffold_549	130000	10	1
Himp2_scaffold_554	30000	9	0.9
Himp2_scaffold_554	40000	29	2.9
Himp2_scaffold_554	50000	0	0
Himp2_scaffold_554	60000	0	0
Himp2_scaffold_554	70000	25	2.5
Himp2_scaffold_554	80000	20	2
Himp2_scaffold_554	90000	11	1.1
Himp2_scaffold_554	100000	13	1.3
Himp2_scaffold_556	60000	13	1.3
Himp2_scaffold_556	70000	0	0
Himp2_scaffold_556	80000	16	1.6
Himp2_scaffold_556	90000	0	0
Himp2_scaffold_556	100000	0	0
Himp2_scaffold_556	110000	0	0
Himp2_scaffold_556	120000	0	0
Himp2_scaffold_556	130000	0	0
Himp2_scaffold_556	140000	78	7.8
Himp2_scaffold_556	150000	0	0
Himp2_scaffold_556	160000	0	0
Himp2_scaffold_556	170000	0	0
Himp2_scaffold_556	180000	30	3
Himp2_scaffold_556	190000	0	0
Himp2_scaffold_556	200000	21	2.1
Himp2_scaffold_557	40000	30	3
Himp2_scaffold_558	10000	22	2.2
Himp2_scaffold_560	0	22	2.2
Himp2_scaffold_561	0	19	1.9
Himp2_scaffold_561	10000	0	0
Himp2_scaffold_561	20000	0	0
Himp2_scaffold_561	30000	0	0
Himp2_scaffold_561	40000	0	0
Himp2_scaffold_561	50000	0	0
Himp2_scaffold_561	60000	0	0
Himp2_scaffold_561	70000	2	0.2
Himp2_scaffold_563	60000	18	1.8
Himp2_scaffold_563	70000	0	0
Himp2_scaffold_563	80000	0	0
Himp2_scaffold_563	90000	0	0
Himp2_scaffold_563	100000	0	0
Himp2_scaffold_563	110000	0	0
Himp2_scaffold_563	120000	0	0
Himp2_scaffold_563	130000	4	0.4
Himp2_scaffold_567	20000	9	0.9
Himp2_scaffold_567	30000	7	0.7
Himp2_scaffold_567	40000	0	0
Himp2_scaffold_567	50000	0	0
Himp2_scaffold_567	60000	0	0
Himp2_scaffold_567	70000	6	0.6
Himp2_scaffold_567	80000	0	0
Himp2_scaffold_567	90000	13	1.3
Himp2_scaffold_567	100000	26	2.6
Himp2_scaffold_567	110000	10	1
Himp2_scaffold_567	120000	0	0
Himp2_scaffold_567	130000	0	0
Himp2_scaffold_567	140000	11	1.1
Himp2_scaffold_568	0	50	5
Himp2_scaffold_568	10000	0	0
Himp2_scaffold_568	20000	0	0
Himp2_scaffold_568	30000	18	1.8
Himp2_scaffold_581	90000	58	5.8
Himp2_scaffold_581	100000	6	0.6
Himp2_scaffold_581	110000	0	0
Himp2_scaffold_581	120000	0	0
Himp2_scaffold_581	130000	0	0
Himp2_scaffold_581	140000	0	0
Himp2_scaffold_581	150000	0	0
Himp2_scaffold_581	160000	6	0.6
Himp2_scaffold_581	170000	3	0.3
Himp2_scaffold_582	50000	31	3.1
Himp2_scaffold_591	50000	26	2.6
Himp2_scaffold_591	60000	0	0
Himp2_scaffold_591	70000	0	0
Himp2_scaffold_591	80000	0	0
Himp2_scaffold_591	90000	0	0
Himp2_scaffold_591	100000	0	0
Himp2_scaffold_591	110000	0	0
Himp2_scaffold_591	120000	16	1.6
Himp2_scaffold_591	130000	10	1
Himp2_scaffold_591	140000	0	0
Himp2_scaffold_591	150000	0	0
Himp2_scaffold_591	160000	22	2.2
Himp2_scaffold_591	170000	16	1.6
Himp2_scaffold_608	0	21	2.1
Himp2_scaffold_608	10000	24	2.4
Himp2_scaffold_611	60000	7	0.7
Himp2_scaffold_612	30000	23	2.3
Himp2_scaffold_614	30000	24	2.4
Himp2_scaffold_620	10000	11	1.1
Himp2_scaffold_620	20000	0	0
Himp2_scaffold_620	30000	14	1.4
Himp2_scaffold_621	0	6	0.6
Himp2_scaffold_621	10000	30	3
Himp2_scaffold_621	20000	9	0.9
Himp2_scaffold_621	30000	14	1.4
Himp2_scaffold_624	20000	45	4.5
Himp2_scaffold_624	30000	0	0
Himp2_scaffold_624	40000	8	0.8
Himp2_scaffold_624	50000	10	1
Himp2_scaffold_630	20000	2	0.2
Himp2_scaffold_631	80000	3	0.3
Himp2_scaffold_631	90000	31	3.1
Himp2_scaffold_631	100000	0	0
Himp2_scaffold_631	110000	0	0
Himp2_scaffold_631	120000	0	0
Himp2_scaffold_631	130000	6	0.6
Himp2_scaffold_631	140000	0	0
Himp2_scaffold_631	150000	0	0
Himp2_scaffold_631	160000	0	0
Himp2_scaffold_631	170000	21	2.1
Himp2_scaffold_631	180000	10	1
Himp2_scaffold_636	60000	24	2.4
Himp2_scaffold_636	70000	0	0
Himp2_scaffold_636	80000	0	0
Himp2_scaffold_636	90000	6	0.6
Himp2_scaffold_642	10000	21	2.1
Himp2_scaffold_642	20000	0	0
Himp2_scaffold_642	30000	3	0.3
Himp2_scaffold_642	40000	9	0.9
Himp2_scaffold_642	50000	0	0
Himp2_scaffold_642	60000	3	0.3
Himp2_scaffold_645	0	12	1.2
Himp2_scaffold_646	10000	23	2.3
Himp2_scaffold_647	110000	10	1
Himp2_scaffold_657	10000	18	1.8
Himp2_scaffold_657	20000	29	2.9
Himp2_scaffold_659	30000	64	6.4
Himp2_scaffold_659	40000	51	5.1
Himp2_scaffold_659	50000	46	4.6
Himp2_scaffold_659	60000	0	0
Himp2_scaffold_659	70000	0	0
Himp2_scaffold_659	80000	0	0
Himp2_scaffold_659	90000	14	1.4
Himp2_scaffold_659	100000	0	0
Himp2_scaffold_659	110000	3	0.3
Himp2_scaffold_660	20000	45	4.5
Himp2_scaffold_662	90000	32	3.2
Himp2_scaffold_662	100000	0	0
Himp2_scaffold_662	110000	0	0
Himp2_scaffold_662	120000	0	0
Himp2_scaffold_662	130000	0	0
Himp2_scaffold_662	140000	0	0
Himp2_scaffold_662	150000	11	1.1
Himp2_scaffold_662	160000	14	1.4
Himp2_scaffold_662	170000	10	1
Himp2_scaffold_669	50000	14	1.4
Himp2_scaffold_669	60000	0	0
Himp2_scaffold_669	70000	9	0.9
Himp2_scaffold_669	80000	0	0
Himp2_scaffold_669	90000	0	0
Himp2_scaffold_669	100000	0	0
Himp2_scaffold_669	110000	5	0.5
Himp2_scaffold_669	120000	24	2.4
Himp2_scaffold_670	0	21	2.1
Himp2_scaffold_673	40000	22	2.2
Himp2_scaffold_682	0	8	0.8
Himp2_scaffold_682	10000	0	0
Himp2_scaffold_682	20000	17	1.7
Himp2_scaffold_683	20000	42	4.2
Himp2_scaffold_683	30000	17	1.7
Himp2_scaffold_683	40000	0	0
Himp2_scaffold_683	50000	0	0
Himp2_scaffold_683	60000	0	0
Himp2_scaffold_683	70000	12	1.2
Himp2_scaffold_683	80000	1	0.1
Himp2_scaffold_683	90000	0	0
Himp2_scaffold_683	100000	0	0
Himp2_scaffold_683	110000	0	0
Himp2_scaffold_683	120000	29	2.9
Himp2_scaffold_684	10000	15	1.5
Himp2_scaffold_684	20000	53	5.3
Himp2_scaffold_684	30000	18	1.8
Himp2_scaffold_685	30000	38	3.8
Himp2_scaffold_685	40000	0	0
Himp2_scaffold_685	50000	0	0
Himp2_scaffold_685	60000	31	3.1
Himp2_scaffold_685	70000	0	0
Himp2_scaffold_685	80000	0	0
Himp2_scaffold_685	90000	2	0.2
Himp2_scaffold_686	100000	75	7.5
Himp2_scaffold_686	110000	4	0.4
Himp2_scaffold_686	120000	46	4.6
Himp2_scaffold_686	130000	81	8.1
Himp2_scaffold_686	140000	0	0
Himp2_scaffold_686	150000	0	0
Himp2_scaffold_686	160000	0	0
Himp2_scaffold_686	170000	0	0
Himp2_scaffold_686	180000	0	0
Himp2_scaffold_686	190000	23	2.3
Himp2_scaffold_686	200000	0	0
Himp2_scaffold_686	210000	0	0
Himp2_scaffold_686	220000	0	0
Himp2_scaffold_686	230000	0	0
Himp2_scaffold_686	240000	0	0
Himp2_scaffold_686	250000	0	0
Himp2_scaffold_686	260000	16	1.6
Himp2_scaffold_687	40000	24	2.4
Himp2_scaffold_691	100000	47	4.7
Himp2_scaffold_696	40000	1	0.1
Himp2_scaffold_706	0	16	1.6
Himp2_scaffold_706	10000	0	0
Himp2_scaffold_706	20000	0	0
Himp2_scaffold_706	30000	0	0
Himp2_scaffold_706	40000	16	1.6
Himp2_scaffold_706	50000	0	0
Himp2_scaffold_706	60000	0	0
Himp2_scaffold_706	70000	0	0
Himp2_scaffold_706	80000	0	0
Himp2_scaffold_706	90000	0	0
Himp2_scaffold_706	100000	16	1.6
Himp2_scaffold_706	110000	0	0
Himp2_scaffold_706	120000	0	0
Himp2_scaffold_706	130000	0	0
Himp2_scaffold_706	140000	0	0
Himp2_scaffold_706	150000	0	0
Himp2_scaffold_706	160000	0	0
Himp2_scaffold_706	170000	0	0
Himp2_scaffold_706	180000	0	0
Himp2_scaffold_706	190000	17	1.7
Himp2_scaffold_706	200000	0	0
Himp2_scaffold_706	210000	0	0
Himp2_scaffold_706	220000	0	0
Himp2_scaffold_706	230000	0	0
Himp2_scaffold_706	240000	34	3.4
Himp2_scaffold_706	250000	0	0
Himp2_scaffold_706	260000	21	2.1
Himp2_scaffold_707	0	19	1.9
Himp2_scaffold_707	10000	7	0.7
Himp2_scaffold_707	20000	0	0
Himp2_scaffold_707	30000	0	0
Himp2_scaffold_707	40000	0	0
Himp2_scaffold_707	50000	0	0
Himp2_scaffold_707	60000	1	0.1
Himp2_scaffold_708	40000	12	1.2
Himp2_scaffold_708	50000	0	0
Himp2_scaffold_708	60000	0	0
Himp2_scaffold_708	70000	13	1.3
Himp2_scaffold_708	80000	0	0
Himp2_scaffold_708	90000	0	0
Himp2_scaffold_708	100000	0	0
Himp2_scaffold_708	110000	0	0
Himp2_scaffold_708	120000	0	0
Himp2_scaffold_708	130000	0	0
Himp2_scaffold_708	140000	0	0
Himp2_scaffold_708	150000	0	0
Himp2_scaffold_708	160000	0	0
Himp2_scaffold_708	170000	2	0.2
Himp2_scaffold_708	180000	17	1.7
Himp2_scaffold_718	50000	1	0.1
Himp2_scaffold_720	0	11	1.1
Himp2_scaffold_722	70000	22	2.2
Himp2_scaffold_722	80000	0	0
Himp2_scaffold_722	90000	32	3.2
Himp2_scaffold_722	100000	0	0
Himp2_scaffold_722	110000	0	0
Himp2_scaffold_722	120000	13	1.3
Himp2_scaffold_722	130000	7	0.7
Himp2_scaffold_723	10000	20	2
Himp2_scaffold_723	20000	42	4.2
Himp2_scaffold_726	0	16	1.6
Himp2_scaffold_726	10000	14	1.4
Himp2_scaffold_726	20000	0	0
Himp2_scaffold_726	30000	33	3.3
Himp2_scaffold_733	110000	41	4.1
Himp2_scaffold_733	120000	0	0
Himp2_scaffold_733	130000	0	0
Himp2_scaffold_733	140000	0	0
Himp2_scaffold_733	150000	0	0
Himp2_scaffold_733	160000	18	1.8
Himp2_scaffold_737	130000	4	0.4
Himp2_scaffold_743	160000	56	5.6
Himp2_scaffold_743	170000	0	0
Himp2_scaffold_743	180000	29	2.9
Himp2_scaffold_754	80000	5	0.5
Himp2_scaffold_760	120000	79	7.9
Himp2_scaffold_760	130000	0	0
Himp2_scaffold_760	140000	1	0.1
Himp2_scaffold_761	20000	32	3.2
Himp2_scaffold_761	30000	3	0.3
Himp2_scaffold_766	40000	3	0.3
Himp2_scaffold_767	10000	27	2.7
Himp2_scaffold_774	20000	18	1.8
Himp2_scaffold_774	30000	0	0
Himp2_scaffold_774	40000	0	0
Himp2_scaffold_774	50000	0	0
Himp2_scaffold_774	60000	0	0
Himp2_scaffold_774	70000	0	0
Himp2_scaffold_774	80000	0	0
Himp2_scaffold_774	90000	0	0
Himp2_scaffold_774	100000	0	0
Himp2_scaffold_774	110000	0	0
Himp2_scaffold_774	120000	0	0
Himp2_scaffold_774	130000	1	0.1
Himp2_scaffold_774	140000	0	0
Himp2_scaffold_774	150000	15	1.5
Himp2_scaffold_777	0	17	1.7
Himp2_scaffold_778	10000	7	0.7
Himp2_scaffold_780	10000	14	1.4
Himp2_scaffold_780	20000	0	0
Himp2_scaffold_780	30000	0	0
Himp2_scaffold_780	40000	0	0
Himp2_scaffold_780	50000	0	0
Himp2_scaffold_780	60000	0	0
Himp2_scaffold_780	70000	0	0
Himp2_scaffold_780	80000	0	0
Himp2_scaffold_780	90000	0	0
Himp2_scaffold_780	100000	0	0
Himp2_scaffold_780	110000	0	0
Himp2_scaffold_780	120000	21	2.1
Himp2_scaffold_782	50000	12	1.2
Himp2_scaffold_791	20000	5	0.5
Himp2_scaffold_791	30000	20	2
Himp2_scaffold_791	40000	29	2.9
Himp2_scaffold_791	50000	0	0
Himp2_scaffold_791	60000	0	0
Himp2_scaffold_791	70000	0	0
Himp2_scaffold_791	80000	33	3.3
Himp2_scaffold_791	90000	0	0
Himp2_scaffold_791	100000	33	3.3
Himp2_scaffold_791	110000	2	0.2
Himp2_scaffold_791	120000	0	0
Himp2_scaffold_791	130000	0	0
Himp2_scaffold_791	140000	19	1.9
Himp2_scaffold_791	150000	5	0.5
Himp2_scaffold_792	0	28	2.8
Himp2_scaffold_793	0	46	4.6
Himp2_scaffold_796	60000	1	0.1
Himp2_scaffold_801	0	1	0.1
Himp2_scaffold_805	100000	25	2.5
Himp2_scaffold_810	20000	6	0.6
Himp2_scaffold_810	30000	11	1.1
Himp2_scaffold_810	40000	13	1.3
Himp2_scaffold_810	50000	0	0
Himp2_scaffold_810	60000	33	3.3
Himp2_scaffold_810	70000	0	0
Himp2_scaffold_810	80000	18	1.8
Himp2_scaffold_810	90000	0	0
Himp2_scaffold_810	100000	0	0
Himp2_scaffold_810	110000	0	0
Himp2_scaffold_810	120000	0	0
Himp2_scaffold_810	130000	0	0
Himp2_scaffold_810	140000	0	0
Himp2_scaffold_810	150000	25	2.5
Himp2_scaffold_810	160000	8	0.8
Himp2_scaffold_811	20000	20	2
Himp2_scaffold_811	30000	0	0
Himp2_scaffold_811	40000	21	2.1
Himp2_scaffold_812	10000	17	1.7
Himp2_scaffold_812	20000	0	0
Himp2_scaffold_812	30000	0	0
Himp2_scaffold_812	40000	14	1.4
Himp2_scaffold_815	160000	7	0.7
Himp2_scaffold_819	0	1	0.1
Himp2_scaffold_819	10000	4	0.4
Himp2_scaffold_820	10000	8	0.8
Himp2_scaffold_821	70000	5	0.5
Himp2_scaffold_823	160000	15	1.5
Himp2_scaffold_824	0	42	4.2
Himp2_scaffold_825	0	7	0.7
Himp2_scaffold_825	10000	0	0
Himp2_scaffold_825	20000	0	0
Himp2_scaffold_825	30000	0	0
Himp2_scaffold_825	40000	0	0
Himp2_scaffold_825	50000	0	0
Himp2_scaffold_825	60000	7	0.7
Himp2_scaffold_825	70000	0	0
Himp2_scaffold_825	80000	0	0
Himp2_scaffold_825	90000	17	1.7
Himp2_scaffold_825	100000	0	0
Himp2_scaffold_825	110000	0	0
Himp2_scaffold_825	120000	8	0.8
Himp2_scaffold_826	0	23	2.3
Himp2_scaffold_826	10000	0	0
Himp2_scaffold_826	20000	9	0.9
Himp2_scaffold_826	30000	53	5.3
Himp2_scaffold_826	40000	31	3.1
Himp2_scaffold_827	110000	7	0.7
Himp2_scaffold_827	120000	0	0
Himp2_scaffold_827	130000	7	0.7
Himp2_scaffold_827	140000	16	1.6
Himp2_scaffold_827	150000	28	2.8
Himp2_scaffold_828	0	15	1.5
Himp2_scaffold_828	10000	22	2.2
Himp2_scaffold_828	20000	0	0
Himp2_scaffold_828	30000	18	1.8
Himp2_scaffold_828	40000	0	0
Himp2_scaffold_828	50000	0	0
Himp2_scaffold_828	60000	0	0
Himp2_scaffold_828	70000	0	0
Himp2_scaffold_828	80000	0	0
Himp2_scaffold_828	90000	0	0
Himp2_scaffold_828	100000	0	0
Himp2_scaffold_828	110000	0	0
Himp2_scaffold_828	120000	36	3.6
Himp2_scaffold_843	30000	1	0.1
Himp2_scaffold_843	40000	36	3.6
Himp2_scaffold_844	80000	24	2.4
Himp2_scaffold_848	50000	2	0.2
Himp2_scaffold_848	60000	0	0
Himp2_scaffold_848	70000	1	0.1
Himp2_scaffold_850	10000	19	1.9
Himp2_scaffold_851	0	3	0.3
Himp2_scaffold_856	40000	2	0.2
Himp2_scaffold_856	50000	0	0
Himp2_scaffold_856	60000	50	5
Himp2_scaffold_859	0	7	0.7
Himp2_scaffold_859	10000	4	0.4
Himp2_scaffold_860	20000	68	6.8
Himp2_scaffold_860	30000	0	0
Himp2_scaffold_860	40000	0	0
Himp2_scaffold_860	50000	0	0
Himp2_scaffold_860	60000	0	0
Himp2_scaffold_860	70000	22	2.2
Himp2_scaffold_860	80000	0	0
Himp2_scaffold_860	90000	0	0
Himp2_scaffold_860	100000	0	0
Himp2_scaffold_860	110000	0	0
Himp2_scaffold_860	120000	0	0
Himp2_scaffold_860	130000	0	0
Himp2_scaffold_860	140000	0	0
Himp2_scaffold_860	150000	23	2.3
Himp2_scaffold_861	30000	33	3.3
Himp2_scaffold_865	20000	23	2.3
Himp2_scaffold_866	100000	50	5
Himp2_scaffold_868	0	21	2.1
Himp2_scaffold_873	0	41	4.1
Himp2_scaffold_873	10000	0	0
Himp2_scaffold_873	20000	0	0
Himp2_scaffold_873	30000	20	2
Himp2_scaffold_878	10000	34	3.4
Himp2_scaffold_880	40000	6	0.6
Himp2_scaffold_880	50000	8	0.8
Himp2_scaffold_885	60000	31	3.1
Himp2_scaffold_885	70000	0	0
Himp2_scaffold_885	80000	0	0
Himp2_scaffold_885	90000	0	0
Himp2_scaffold_885	100000	0	0
Himp2_scaffold_885	110000	0	0
Himp2_scaffold_885	120000	70	7
Himp2_scaffold_889	60000	17	1.7
Himp2_scaffold_894	0	46	4.6
Himp2_scaffold_895	10000	2	0.2
Himp2_scaffold_898	30000	47	4.7
Himp2_scaffold_898	40000	48	4.8
Himp2_scaffold_898	50000	22	2.2
Himp2_scaffold_900	0	6	0.6
Himp2_scaffold_905	0	23	2.3
Himp2_scaffold_910	150000	11	1.1
Himp2_scaffold_911	10000	13	1.3
Himp2_scaffold_913	120000	1	0.1
Himp2_scaffold_913	130000	12	1.2
Himp2_scaffold_913	140000	0	0
Himp2_scaffold_913	150000	1	0.1
Himp2_scaffold_918	70000	48	4.8
Himp2_scaffold_919	40000	3	0.3
Himp2_scaffold_924	70000	13	1.3
Himp2_scaffold_928	20000	26	2.6
Himp2_scaffold_928	30000	38	3.8
Himp2_scaffold_928	40000	0	0
Himp2_scaffold_928	50000	0	0
Himp2_scaffold_928	60000	0	0
Himp2_scaffold_928	70000	0	0
Himp2_scaffold_928	80000	15	1.5
Himp2_scaffold_929	40000	4	0.4
Himp2_scaffold_929	50000	0	0
Himp2_scaffold_929	60000	0	0
Himp2_scaffold_929	70000	0	0
Himp2_scaffold_929	80000	31	3.1
Himp2_scaffold_929	90000	35	3.5
Himp2_scaffold_929	100000	0	0
Himp2_scaffold_929	110000	0	0
Himp2_scaffold_929	120000	8	0.8
Himp2_scaffold_929	130000	2	0.2
Himp2_scaffold_933	90000	68	6.8
Himp2_scaffold_943	90000	7	0.7
Himp2_scaffold_952	50000	52	5.2
Himp2_scaffold_952	60000	49	4.9
Himp2_scaffold_955	30000	14	1.4
Himp2_scaffold_955	40000	87	8.7
Himp2_scaffold_955	50000	0	0
Himp2_scaffold_955	60000	12	1.2
Himp2_scaffold_958	60000	10	1
Himp2_scaffold_958	70000	29	2.9
Himp2_scaffold_958	80000	2	0.2
Himp2_scaffold_959	40000	13	1.3
Himp2_scaffold_959	50000	9	0.9
Himp2_scaffold_959	60000	0	0
Himp2_scaffold_959	70000	0	0
Himp2_scaffold_959	80000	0	0
Himp2_scaffold_959	90000	0	0
Himp2_scaffold_959	100000	29	2.9
Himp2_scaffold_959	110000	78	7.8
Himp2_scaffold_962	0	5	0.5
Himp2_scaffold_964	40000	10	1
Himp2_scaffold_968	80000	18	1.8
Himp2_scaffold_968	90000	0	0
Himp2_scaffold_968	100000	0	0
Himp2_scaffold_968	110000	19	1.9
Himp2_scaffold_969	50000	28	2.8
Himp2_scaffold_969	60000	0	0
Himp2_scaffold_969	70000	0	0
Himp2_scaffold_969	80000	23	2.3
Himp2_scaffold_969	90000	0	0
Himp2_scaffold_969	100000	0	0
Himp2_scaffold_969	110000	9	0.9
Himp2_scaffold_987	80000	1	0.1
Himp2_scaffold_987	90000	0	0
Himp2_scaffold_987	100000	5	0.5
Himp2_scaffold_987	110000	0	0
Himp2_scaffold_987	120000	0	0
Himp2_scaffold_987	130000	0	0
Himp2_scaffold_987	140000	6	0.6
Himp2_scaffold_988	30000	15	1.5
Himp2_scaffold_988	40000	0	0
Himp2_scaffold_988	50000	0	0
Himp2_scaffold_988	60000	0	0
Himp2_scaffold_988	70000	0	0
Himp2_scaffold_988	80000	0	0
Himp2_scaffold_988	90000	0	0
Himp2_scaffold_988	100000	7	0.7
Himp2_scaffold_990	10000	20	2
Himp2_scaffold_990	20000	0	0
Himp2_scaffold_990	30000	0	0
Himp2_scaffold_990	40000	0	0
Himp2_scaffold_990	50000	0	0
Himp2_scaffold_990	60000	0	0
Himp2_scaffold_990	70000	0	0
Himp2_scaffold_990	80000	0	0
Himp2_scaffold_990	90000	0	0
Himp2_scaffold_990	100000	12	1.2
Himp2_scaffold_990	110000	8	0.8
Himp2_scaffold_993	90000	23	2.3
Himp2_scaffold_996	10000	24	2.4
Himp2_scaffold_1002	20000	11	1.1
Himp2_scaffold_1002	30000	0	0
Himp2_scaffold_1002	40000	0	0
Himp2_scaffold_1002	50000	0	0
Himp2_scaffold_1002	60000	0	0
Himp2_scaffold_1002	70000	0	0
Himp2_scaffold_1002	80000	0	0
Himp2_scaffold_1002	90000	0	0
Himp2_scaffold_1002	100000	0	0
Himp2_scaffold_1002	110000	0	0
Himp2_scaffold_1002	120000	29	2.9
Himp2_scaffold_1003	30000	25	2.5
Himp2_scaffold_1004	90000	20	2
Himp2_scaffold_1004	100000	10	1
Himp2_scaffold_1006	0	17	1.7
Himp2_scaffold_1006	10000	0	0
Himp2_scaffold_1006	20000	0	0
Himp2_scaffold_1006	30000	0	0
Himp2_scaffold_1006	40000	17	1.7
Himp2_scaffold_1006	50000	0	0
Himp2_scaffold_1006	60000	7	0.7
Himp2_scaffold_1006	70000	0	0
Himp2_scaffold_1006	80000	0	0
Himp2_scaffold_1006	90000	0	0
Himp2_scaffold_1006	100000	0	0
Himp2_scaffold_1006	110000	0	0
Himp2_scaffold_1006	120000	13	1.3
Himp2_scaffold_1006	130000	36	3.6
Himp2_scaffold_1006	140000	41	4.1
Himp2_scaffold_1006	150000	45	4.5
Himp2_scaffold_1011	20000	10	1
Himp2_scaffold_1012	10000	5	0.5
Himp2_scaffold_1014	40000	11	1.1
Himp2_scaffold_1014	50000	2	0.2
Himp2_scaffold_1016	10000	19	1.9
Himp2_scaffold_1019	30000	4	0.4
Himp2_scaffold_1023	20000	30	3
Himp2_scaffold_1023	30000	0	0
Himp2_scaffold_1023	40000	33	3.3
Himp2_scaffold_1023	50000	0	0
Himp2_scaffold_1023	60000	0	0
Himp2_scaffold_1023	70000	0	0
Himp2_scaffold_1023	80000	2	0.2
Himp2_scaffold_1026	20000	6	0.6
Himp2_scaffold_1026	30000	0	0
Himp2_scaffold_1026	40000	0	0
Himp2_scaffold_1026	50000	0	0
Himp2_scaffold_1026	60000	22	2.2
Himp2_scaffold_1026	70000	0	0
Himp2_scaffold_1026	80000	0	0
Himp2_scaffold_1026	90000	29	2.9
Himp2_scaffold_1026	100000	0	0
Himp2_scaffold_1026	110000	22	2.2
Himp2_scaffold_1028	40000	37	3.7
Himp2_scaffold_1028	50000	0	0
Himp2_scaffold_1028	60000	0	0
Himp2_scaffold_1028	70000	0	0
Himp2_scaffold_1028	80000	0	0
Himp2_scaffold_1028	90000	0	0
Himp2_scaffold_1028	100000	0	0
Himp2_scaffold_1028	110000	3	0.3
Himp2_scaffold_1030	20000	59	5.9
Himp2_scaffold_1030	30000	0	0
Himp2_scaffold_1030	40000	0	0
Himp2_scaffold_1030	50000	0	0
Himp2_scaffold_1030	60000	0	0
Himp2_scaffold_1030	70000	0	0
Himp2_scaffold_1030	80000	0	0
Himp2_scaffold_1030	90000	0	0
Himp2_scaffold_1030	100000	73	7.3
Himp2_scaffold_1030	110000	12	1.2
Himp2_scaffold_1030	120000	0	0
Himp2_scaffold_1030	130000	0	0
Himp2_scaffold_1030	140000	14	1.4
Himp2_scaffold_1031	120000	4	0.4
Himp2_scaffold_1031	130000	32	3.2
Himp2_scaffold_1037	30000	44	4.4
Himp2_scaffold_1039	30000	6	0.6
Himp2_scaffold_1041	20000	13	1.3
Himp2_scaffold_1041	30000	21	2.1
Himp2_scaffold_1049	100000	83	8.3
Himp2_scaffold_1049	110000	47	4.7
Himp2_scaffold_1049	120000	0	0
Himp2_scaffold_1049	130000	14	1.4
Himp2_scaffold_1050	110000	8	0.8
Himp2_scaffold_1053	30000	28	2.8
Himp2_scaffold_1053	40000	0	0
Himp2_scaffold_1053	50000	0	0
Himp2_scaffold_1053	60000	0	0
Himp2_scaffold_1053	70000	0	0
Himp2_scaffold_1053	80000	0	0
Himp2_scaffold_1053	90000	0	0
Himp2_scaffold_1053	100000	0	0
Himp2_scaffold_1053	110000	0	0
Himp2_scaffold_1053	120000	0	0
Himp2_scaffold_1053	130000	55	5.5
Himp2_scaffold_1061	40000	3	0.3
Himp2_scaffold_1061	50000	18	1.8
Himp2_scaffold_1063	150000	12	1.2
Himp2_scaffold_1063	160000	0	0
Himp2_scaffold_1063	170000	0	0
Himp2_scaffold_1063	180000	0	0
Himp2_scaffold_1063	190000	0	0
Himp2_scaffold_1063	200000	14	1.4
Himp2_scaffold_1063	210000	0	0
Himp2_scaffold_1063	220000	24	2.4
Himp2_scaffold_1068	0	9	0.9
Himp2_scaffold_1068	10000	0	0
Himp2_scaffold_1068	20000	0	0
Himp2_scaffold_1068	30000	0	0
Himp2_scaffold_1068	40000	0	0
Himp2_scaffold_1068	50000	0	0
Himp2_scaffold_1068	60000	0	0
Himp2_scaffold_1068	70000	10	1
Himp2_scaffold_1068	80000	14	1.4
Himp2_scaffold_1068	90000	0	0
Himp2_scaffold_1068	100000	15	1.5
Himp2_scaffold_1068	110000	0	0
Himp2_scaffold_1068	120000	0	0
Himp2_scaffold_1068	130000	0	0
Himp2_scaffold_1068	140000	0	0
Himp2_scaffold_1068	150000	0	0
Himp2_scaffold_1068	160000	0	0
Himp2_scaffold_1068	170000	0	0
Himp2_scaffold_1068	180000	0	0
Himp2_scaffold_1068	190000	0	0
Himp2_scaffold_1068	200000	18	1.8
Himp2_scaffold_1068	210000	0	0
Himp2_scaffold_1068	220000	0	0
Himp2_scaffold_1068	230000	8	0.8
Himp2_scaffold_1071	10000	25	2.5
Himp2_scaffold_1071	20000	9	0.9
Himp2_scaffold_1076	0	12	1.2
Himp2_scaffold_1076	10000	14	1.4
Himp2_scaffold_1076	20000	13	1.3
Himp2_scaffold_1076	30000	0	0
Himp2_scaffold_1076	40000	0	0
Himp2_scaffold_1076	50000	0	0
Himp2_scaffold_1076	60000	0	0
Himp2_scaffold_1076	70000	0	0
Himp2_scaffold_1076	80000	0	0
Himp2_scaffold_1076	90000	0	0
Himp2_scaffold_1076	100000	0	0
Himp2_scaffold_1076	110000	0	0
Himp2_scaffold_1076	120000	7	0.7
Himp2_scaffold_1076	130000	0	0
Himp2_scaffold_1076	140000	10	1
Himp2_scaffold_1081	90000	12	1.2
Himp2_scaffold_1082	20000	28	2.8
Himp2_scaffold_1087	110000	6	0.6
Himp2_scaffold_1092	110000	11	1.1
Himp2_scaffold_1094	120000	78	7.8
Himp2_scaffold_1095	40000	31	3.1
Himp2_scaffold_1095	50000	0	0
Himp2_scaffold_1095	60000	0	0
Himp2_scaffold_1095	70000	0	0
Himp2_scaffold_1095	80000	22	2.2
Himp2_scaffold_1095	90000	24	2.4
Himp2_scaffold_1095	100000	0	0
Himp2_scaffold_1095	110000	0	0
Himp2_scaffold_1095	120000	31	3.1
Himp2_scaffold_1098	20000	37	3.7
Himp2_scaffold_1098	30000	0	0
Himp2_scaffold_1098	40000	0	0
Himp2_scaffold_1098	50000	0	0
Himp2_scaffold_1098	60000	0	0
Himp2_scaffold_1098	70000	0	0
Himp2_scaffold_1098	80000	36	3.6
Himp2_scaffold_1103	130000	44	4.4
Himp2_scaffold_1103	140000	23	2.3
Himp2_scaffold_1105	0	19	1.9
Himp2_scaffold_1110	10000	16	1.6
Himp2_scaffold_1114	120000	26	2.6
Himp2_scaffold_1115	110000	6	0.6
Himp2_scaffold_1115	120000	0	0
Himp2_scaffold_1115	130000	7	0.7
Himp2_scaffold_1120	0	11	1.1
Himp2_scaffold_1122	0	47	4.7
Himp2_scaffold_1122	10000	0	0
Himp2_scaffold_1122	20000	0	0
Himp2_scaffold_1122	30000	24	2.4
Himp2_scaffold_1122	40000	8	0.8
Himp2_scaffold_1122	50000	2	0.2
Himp2_scaffold_1122	60000	23	2.3
Himp2_scaffold_1122	70000	28	2.8
Himp2_scaffold_1124	10000	89	8.9
Himp2_scaffold_1124	20000	0	0
Himp2_scaffold_1124	30000	0	0
Himp2_scaffold_1124	40000	0	0
Himp2_scaffold_1124	50000	0	0
Himp2_scaffold_1124	60000	0	0
Himp2_scaffold_1124	70000	0	0
Himp2_scaffold_1124	80000	10	1
Himp2_scaffold_1126	10000	26	2.6
Himp2_scaffold_1127	10000	25	2.5
Himp2_scaffold_1129	20000	16	1.6
Himp2_scaffold_1131	10000	16	1.6
Himp2_scaffold_1134	20000	12	1.2
Himp2_scaffold_1135	70000	21	2.1
Himp2_scaffold_1135	80000	0	0
Himp2_scaffold_1135	90000	0	0
Himp2_scaffold_1135	100000	33	3.3
Himp2_scaffold_1135	110000	7	0.7
Himp2_scaffold_1137	0	18	1.8
Himp2_scaffold_1140	30000	13	1.3
Himp2_scaffold_1140	40000	6	0.6
Himp2_scaffold_1140	50000	6	0.6
Himp2_scaffold_1140	60000	9	0.9
Himp2_scaffold_1140	70000	0	0
Himp2_scaffold_1140	80000	0	0
Himp2_scaffold_1140	90000	0	0
Himp2_scaffold_1140	100000	24	2.4
Himp2_scaffold_1151	10000	34	3.4
Himp2_scaffold_1151	20000	0	0
Himp2_scaffold_1151	30000	0	0
Himp2_scaffold_1151	40000	0	0
Himp2_scaffold_1151	50000	0	0
Himp2_scaffold_1151	60000	0	0
Himp2_scaffold_1151	70000	0	0
Himp2_scaffold_1151	80000	0	0
Himp2_scaffold_1151	90000	10	1
Himp2_scaffold_1151	100000	0	0
Himp2_scaffold_1151	110000	0	0
Himp2_scaffold_1151	120000	0	0
Himp2_scaffold_1151	130000	7	0.7
Himp2_scaffold_1165	0	56	5.6
Himp2_scaffold_1167	40000	26	2.6
Himp2_scaffold_1167	50000	0	0
Himp2_scaffold_1167	60000	0	0
Himp2_scaffold_1167	70000	13	1.3
Himp2_scaffold_1172	20000	6	0.6
Himp2_scaffold_1173	20000	18	1.8
Himp2_scaffold_1173	30000	7	0.7
Himp2_scaffold_1174	0	23	2.3
Himp2_scaffold_1174	10000	27	2.7
Himp2_scaffold_1174	20000	26	2.6
Himp2_scaffold_1174	30000	0	0
Himp2_scaffold_1174	40000	0	0
Himp2_scaffold_1174	50000	0	0
Himp2_scaffold_1174	60000	12	1.2
Himp2_scaffold_1181	0	1	0.1
Himp2_scaffold_1181	10000	25	2.5
Himp2_scaffold_1182	30000	5	0.5
Himp2_scaffold_1183	0	35	3.5
Himp2_scaffold_1183	10000	27	2.7
Himp2_scaffold_1183	20000	0	0
Himp2_scaffold_1183	30000	22	2.2
Himp2_scaffold_1183	40000	35	3.5
Himp2_scaffold_1186	20000	38	3.8
Himp2_scaffold_1186	30000	16	1.6
Himp2_scaffold_1186	40000	12	1.2
Himp2_scaffold_1188	10000	7	0.7
Himp2_scaffold_1188	20000	0	0
Himp2_scaffold_1188	30000	0	0
Himp2_scaffold_1188	40000	0	0
Himp2_scaffold_1188	50000	0	0
Himp2_scaffold_1188	60000	0	0
Himp2_scaffold_1188	70000	0	0
Himp2_scaffold_1188	80000	0	0
Himp2_scaffold_1188	90000	0	0
Himp2_scaffold_1188	100000	0	0
Himp2_scaffold_1188	110000	33	3.3
Himp2_scaffold_1188	120000	0	0
Himp2_scaffold_1188	130000	0	0
Himp2_scaffold_1188	140000	0	0
Himp2_scaffold_1188	150000	30	3
Himp2_scaffold_1189	20000	18	1.8
Himp2_scaffold_1189	30000	0	0
Himp2_scaffold_1189	40000	0	0
Himp2_scaffold_1189	50000	0	0
Himp2_scaffold_1189	60000	0	0
Himp2_scaffold_1189	70000	15	1.5
Himp2_scaffold_1189	80000	13	1.3
Himp2_scaffold_1190	80000	9	0.9
Himp2_scaffold_1195	50000	23	2.3
Himp2_scaffold_1199	0	23	2.3
Himp2_scaffold_1199	10000	0	0
Himp2_scaffold_1199	20000	0	0
Himp2_scaffold_1199	30000	12	1.2
Himp2_scaffold_1199	40000	0	0
Himp2_scaffold_1199	50000	0	0
Himp2_scaffold_1199	60000	40	4
Himp2_scaffold_1200	0	11	1.1
Himp2_scaffold_1200	10000	40	4
Himp2_scaffold_1201	0	17	1.7
Himp2_scaffold_1201	10000	0	0
Himp2_scaffold_1201	20000	1	0.1
Himp2_scaffold_1201	30000	14	1.4
Himp2_scaffold_1201	40000	1	0.1
Himp2_scaffold_1201	50000	6	0.6
Himp2_scaffold_1203	60000	8	0.8
Himp2_scaffold_1204	10000	6	0.6
Himp2_scaffold_1208	40000	41	4.1
Himp2_scaffold_1208	50000	0	0
Himp2_scaffold_1208	60000	0	0
Himp2_scaffold_1208	70000	0	0
Himp2_scaffold_1208	80000	11	1.1
Himp2_scaffold_1209	0	16	1.6
Himp2_scaffold_1215	40000	32	3.2
Himp2_scaffold_1217	40000	18	1.8
Himp2_scaffold_1218	30000	2	0.2
Himp2_scaffold_1223	0	11	1.1
Himp2_scaffold_1223	10000	8	0.8
Himp2_scaffold_1223	20000	0	0
Himp2_scaffold_1223	30000	0	0
Himp2_scaffold_1223	40000	0	0
Himp2_scaffold_1223	50000	0	0
Himp2_scaffold_1223	60000	52	5.2
Himp2_scaffold_1225	50000	13	1.3
Himp2_scaffold_1226	20000	21	2.1
Himp2_scaffold_1226	30000	0	0
Himp2_scaffold_1226	40000	0	0
Himp2_scaffold_1226	50000	3	0.3
Himp2_scaffold_1227	0	25	2.5
Himp2_scaffold_1229	60000	19	1.9
Himp2_scaffold_1232	40000	23	2.3
Himp2_scaffold_1232	50000	0	0
Himp2_scaffold_1232	60000	0	0
Himp2_scaffold_1232	70000	0	0
Himp2_scaffold_1232	80000	0	0
Himp2_scaffold_1232	90000	0	0
Himp2_scaffold_1232	100000	0	0
Himp2_scaffold_1232	110000	0	0
Himp2_scaffold_1232	120000	15	1.5
Himp2_scaffold_1232	130000	28	2.8
Himp2_scaffold_1232	140000	19	1.9
Himp2_scaffold_1233	40000	38	3.8
Himp2_scaffold_1233	50000	26	2.6
Himp2_scaffold_1233	60000	0	0
Himp2_scaffold_1233	70000	0	0
Himp2_scaffold_1233	80000	0	0
Himp2_scaffold_1233	90000	0	0
Himp2_scaffold_1233	100000	0	0
Himp2_scaffold_1233	110000	23	2.3
Himp2_scaffold_1233	120000	6	0.6
Himp2_scaffold_1233	130000	0	0
Himp2_scaffold_1233	140000	14	1.4
Himp2_scaffold_1234	80000	24	2.4
Himp2_scaffold_1234	90000	27	2.7
Himp2_scaffold_1234	100000	0	0
Himp2_scaffold_1234	110000	13	1.3
Himp2_scaffold_1234	120000	0	0
Himp2_scaffold_1234	130000	0	0
Himp2_scaffold_1234	140000	20	2
Himp2_scaffold_1238	140000	4	0.4
Himp2_scaffold_1239	40000	16	1.6
Himp2_scaffold_1239	50000	3	0.3
Himp2_scaffold_1239	60000	21	2.1
Himp2_scaffold_1239	70000	0	0
Himp2_scaffold_1239	80000	0	0
Himp2_scaffold_1239	90000	0	0
Himp2_scaffold_1239	100000	0	0
Himp2_scaffold_1239	110000	0	0
Himp2_scaffold_1239	120000	1	0.1
Himp2_scaffold_1240	60000	8	0.8
Himp2_scaffold_1240	70000	0	0
Himp2_scaffold_1240	80000	0	0
Himp2_scaffold_1240	90000	25	2.5
Himp2_scaffold_1241	20000	4	0.4
Himp2_scaffold_1242	80000	40	4
Himp2_scaffold_1243	0	19	1.9
Himp2_scaffold_1243	10000	32	3.2
Himp2_scaffold_1248	40000	1	0.1
Himp2_scaffold_1249	20000	7	0.7
Himp2_scaffold_1251	20000	28	2.8
Himp2_scaffold_1252	20000	17	1.7
Himp2_scaffold_1252	30000	13	1.3
Himp2_scaffold_1252	40000	0	0
Himp2_scaffold_1252	50000	8	0.8
Himp2_scaffold_1252	60000	0	0
Himp2_scaffold_1252	70000	0	0
Himp2_scaffold_1252	80000	22	2.2
Himp2_scaffold_1252	90000	0	0
Himp2_scaffold_1252	100000	16	1.6
Himp2_scaffold_1252	110000	45	4.5
Himp2_scaffold_1252	120000	28	2.8
Himp2_scaffold_1253	120000	8	0.8
Himp2_scaffold_1260	50000	2	0.2
Himp2_scaffold_1260	60000	0	0
Himp2_scaffold_1260	70000	0	0
Himp2_scaffold_1260	80000	0	0
Himp2_scaffold_1260	90000	0	0
Himp2_scaffold_1260	100000	12	1.2
Himp2_scaffold_1262	70000	31	3.1
Himp2_scaffold_1262	80000	8	0.8
Himp2_scaffold_1263	50000	19	1.9
Himp2_scaffold_1268	30000	2	0.2
Himp2_scaffold_1270	0	8	0.8
Himp2_scaffold_1271	30000	17	1.7
Himp2_scaffold_1279	90000	6	0.6
Himp2_scaffold_1279	100000	0	0
Himp2_scaffold_1279	110000	0	0
Himp2_scaffold_1279	120000	6	0.6
Himp2_scaffold_1279	130000	9	0.9
Himp2_scaffold_1281	20000	16	1.6
Himp2_scaffold_1281	30000	0	0
Himp2_scaffold_1281	40000	0	0
Himp2_scaffold_1281	50000	18	1.8
Himp2_scaffold_1281	60000	0	0
Himp2_scaffold_1281	70000	78	7.8
Himp2_scaffold_1281	80000	0	0
Himp2_scaffold_1281	90000	0	0
Himp2_scaffold_1281	100000	9	0.9
Himp2_scaffold_1281	110000	3	0.3
Himp2_scaffold_1284	40000	10	1
Himp2_scaffold_1284	50000	0	0
Himp2_scaffold_1284	60000	0	0
Himp2_scaffold_1284	70000	0	0
Himp2_scaffold_1284	80000	2	0.2
Himp2_scaffold_1290	20000	19	1.9
Himp2_scaffold_1290	30000	21	2.1
Himp2_scaffold_1295	60000	12	1.2
Himp2_scaffold_1295	70000	0	0
Himp2_scaffold_1295	80000	5	0.5
Himp2_scaffold_1299	10000	14	1.4
Himp2_scaffold_1307	80000	21	2.1
Himp2_scaffold_1307	90000	34	3.4
Himp2_scaffold_1310	60000	14	1.4
Himp2_scaffold_1313	30000	6	0.6
Himp2_scaffold_1313	40000	0	0
Himp2_scaffold_1313	50000	0	0
Himp2_scaffold_1313	60000	0	0
Himp2_scaffold_1313	70000	0	0
Himp2_scaffold_1313	80000	0	0
Himp2_scaffold_1313	90000	0	0
Himp2_scaffold_1313	100000	0	0
Himp2_scaffold_1313	110000	6	0.6
Himp2_scaffold_1315	0	10	1
Himp2_scaffold_1323	0	22	2.2
Himp2_scaffold_1323	10000	1	0.1
Himp2_scaffold_1332	110000	26	2.6
Himp2_scaffold_1335	110000	3	0.3
Himp2_scaffold_1337	20000	20	2
Himp2_scaffold_1338	0	26	2.6
Himp2_scaffold_1338	10000	0	0
Himp2_scaffold_1338	20000	0	0
Himp2_scaffold_1338	30000	8	0.8
Himp2_scaffold_1338	40000	0	0
Himp2_scaffold_1338	50000	33	3.3
Himp2_scaffold_1338	60000	45	4.5
Himp2_scaffold_1339	70000	34	3.4
Himp2_scaffold_1341	30000	5	0.5
Himp2_scaffold_1341	40000	0	0
Himp2_scaffold_1341	50000	0	0
Himp2_scaffold_1341	60000	0	0
Himp2_scaffold_1341	70000	0	0
Himp2_scaffold_1341	80000	0	0
Himp2_scaffold_1341	90000	28	2.8
Himp2_scaffold_1341	100000	0	0
Himp2_scaffold_1341	110000	44	4.4
Himp2_scaffold_1345	70000	65	6.5
Himp2_scaffold_1345	80000	0	0
Himp2_scaffold_1345	90000	18	1.8
Himp2_scaffold_1345	100000	0	0
Himp2_scaffold_1345	110000	0	0
Himp2_scaffold_1345	120000	0	0
Himp2_scaffold_1345	130000	0	0
Himp2_scaffold_1345	140000	0	0
Himp2_scaffold_1345	150000	0	0
Himp2_scaffold_1345	160000	0	0
Himp2_scaffold_1345	170000	2	0.2
Himp2_scaffold_1347	70000	18	1.8
Himp2_scaffold_1347	80000	18	1.8
Himp2_scaffold_1350	60000	32	3.2
Himp2_scaffold_1352	50000	18	1.8
Himp2_scaffold_1354	20000	1	0.1
Himp2_scaffold_1355	10000	15	1.5
Himp2_scaffold_1355	20000	18	1.8
Himp2_scaffold_1356	40000	27	2.7
Himp2_scaffold_1356	50000	49	4.9
Himp2_scaffold_1356	60000	48	4.8
Himp2_scaffold_1356	70000	38	3.8
Himp2_scaffold_1356	80000	0	0
Himp2_scaffold_1356	90000	51	5.1
Himp2_scaffold_1364	30000	16	1.6
Himp2_scaffold_1364	40000	9	0.9
Himp2_scaffold_1364	50000	17	1.7
Himp2_scaffold_1364	60000	0	0
Himp2_scaffold_1364	70000	0	0
Himp2_scaffold_1364	80000	0	0
Himp2_scaffold_1364	90000	6	0.6
Himp2_scaffold_1368	20000	12	1.2
Himp2_scaffold_1369	140000	10	1
Himp2_scaffold_1373	150000	8	0.8
Himp2_scaffold_1375	0	14	1.4
Himp2_scaffold_1377	60000	25	2.5
Himp2_scaffold_1379	0	7	0.7
Himp2_scaffold_1379	10000	33	3.3
Himp2_scaffold_1379	20000	0	0
Himp2_scaffold_1379	30000	22	2.2
Himp2_scaffold_1379	40000	0	0
Himp2_scaffold_1379	50000	2	0.2
Himp2_scaffold_1379	60000	0	0
Himp2_scaffold_1379	70000	0	0
Himp2_scaffold_1379	80000	32	3.2
Himp2_scaffold_1379	90000	0	0
Himp2_scaffold_1379	100000	0	0
Himp2_scaffold_1379	110000	12	1.2
Himp2_scaffold_1382	10000	7	0.7
Himp2_scaffold_1384	130000	3	0.3
Himp2_scaffold_1388	20000	23	2.3
Himp2_scaffold_1388	30000	0	0
Himp2_scaffold_1388	40000	10	1
Himp2_scaffold_1389	0	7	0.7
Himp2_scaffold_1389	10000	0	0
Himp2_scaffold_1389	20000	0	0
Himp2_scaffold_1389	30000	0	0
Himp2_scaffold_1389	40000	7	0.7
Himp2_scaffold_1389	50000	0	0
Himp2_scaffold_1389	60000	0	0
Himp2_scaffold_1389	70000	25	2.5
Himp2_scaffold_1389	80000	29	2.9
Himp2_scaffold_1393	0	27	2.7
Himp2_scaffold_1393	10000	29	2.9
Himp2_scaffold_1393	20000	0	0
Himp2_scaffold_1393	30000	0	0
Himp2_scaffold_1393	40000	0	0
Himp2_scaffold_1393	50000	0	0
Himp2_scaffold_1393	60000	20	2
Himp2_scaffold_1393	70000	0	0
Himp2_scaffold_1393	80000	0	0
Himp2_scaffold_1393	90000	0	0
Himp2_scaffold_1393	100000	13	1.3
Himp2_scaffold_1398	40000	20	2
Himp2_scaffold_1398	50000	0	0
Himp2_scaffold_1398	60000	0	0
Himp2_scaffold_1398	70000	0	0
Himp2_scaffold_1398	80000	18	1.8
Himp2_scaffold_1398	90000	0	0
Himp2_scaffold_1398	100000	0	0
Himp2_scaffold_1398	110000	0	0
Himp2_scaffold_1398	120000	0	0
Himp2_scaffold_1398	130000	0	0
Himp2_scaffold_1398	140000	0	0
Himp2_scaffold_1398	150000	0	0
Himp2_scaffold_1398	160000	0	0
Himp2_scaffold_1398	170000	0	0
Himp2_scaffold_1398	180000	0	0
Himp2_scaffold_1398	190000	0	0
Himp2_scaffold_1398	200000	0	0
Himp2_scaffold_1398	210000	14	1.4
Himp2_scaffold_1400	110000	38	3.8
Himp2_scaffold_1402	0	4	0.4
Himp2_scaffold_1403	10000	14	1.4
Himp2_scaffold_1407	0	1	0.1
Himp2_scaffold_1414	20000	25	2.5
[truncated: 4,111 more rows]

## Sheet: TableS2
Table S2. Genome scan of 75,838 SNPs genotyped in 13 populations of Handroanthus impetiginosus using Outflank software.
loci	FSTbar	FSTNoCorrbar	dfInferred	numberLowFstOutliers	numberHighFstOutliers	results.LocusName	results.He	results.FST	results.T1	results.T2	results.FSTNoCorr	results.T1NoCorr	results.T2NoCorr	results.meanAlleleFreq	results.indexOrder	results.GoodH	results.qvalues	results.pvalues	results.pvaluesRightTail	results.OutlierFlag
V11	0.511855	0.541013	2	0	0	97208	0.499682	0.479162	0.125145	0.261174	0.513361	0.134117	0.261254	0.487395	1	goodH	0.514691	0.774342	0.387171	FALSE
V12	0.511855	0.541013	2	0	0	97211	0.110727	0.435551	0.0251014	0.0576314	0.465498	0.0268344	0.0576467	0.941176	2	goodH	0.514691	0.84597	0.422985	FALSE
V13	0.511855	0.541013	2	0	0	97248	0.21875	0.811926	0.0954022	0.117501	0.82848	0.097359	0.117515	0.875	3	goodH	0.514691	0.432487	0.216244	FALSE
V14	0.511855	0.541013	2	0	0	97290	0.362187	0.652974	0.125318	0.191919	0.672979	0.129177	0.191948	0.7625	4	goodH	0.514691	0.576502	0.288251	FALSE
V15	0.511855	0.541013	2	0	0	97304	0.475104	0.494408	0.122884	0.248547	0.529207	0.131568	0.248614	0.61157	5	goodH	0.514691	0.75199	0.375995	FALSE
V16	0.511855	0.541013	2	0	0	97321	0.28875	0.781983	0.121143	0.154918	0.799807	0.123924	0.154943	0.825	6	goodH	0.514691	0.456027	0.228013	FALSE
V17	0.511855	0.541013	2	0	0	97331	0.28875	0.785472	0.121762	0.155017	0.802922	0.124487	0.155043	0.825	7	goodH	0.514691	0.453409	0.226704	FALSE
V18	0.511855	0.541013	2	0	0	97336	0.181343	0.535206	0.0509818	0.0952564	0.557175	0.053087	0.0952789	0.89916	8	goodH	0.514691	0.714104	0.357052	FALSE
V19	0.511855	0.541013	2	0	0	97377	0.047971	0.0868415	0.00210532	0.0242433	0.1304	0.00316239	0.0242515	0.97541	9	lowH	0.514691	0.428362	0.785819	FALSE
V110	0.511855	0.541013	2	0	0	97417	0.186632	0.74377	0.0740946	0.0996203	0.764764	0.0761964	0.0996339	0.895833	10	goodH	0.514691	0.486543	0.243271	FALSE
V111	0.511855	0.541013	2	0	0	97434	0.464899	0.357491	0.0859086	0.24031	0.393477	0.0945818	0.240374	0.632479	11	goodH	0.514691	0.966427	0.483213	FALSE
V112	0.511855	0.541013	2	0	0	97449	0.212247	0.879195	0.10094	0.11481	0.892746	0.102508	0.114823	0.87931	12	goodH	0.514691	0.384047	0.192023	FALSE
V113	0.511855	0.541013	2	0	0	97476	0.327293	0.799918	0.140812	0.176033	0.818506	0.144111	0.176066	0.79386	13	goodH	0.514691	0.440534	0.220267	FALSE
V114	0.511855	0.541013	2	0	0	97516	0.0694749	0.3058	0.0109337	0.0357545	0.328255	0.0117396	0.0357636	0.963964	14	lowH	0.514691	0.909752	0.545124	FALSE
V115	0.511855	0.541013	2	0	0	97517	0.102264	0.0708894	0.0036608	0.051641	0.11889	0.00614297	0.0516692	0.945946	15	goodH	0.514691	0.39457	0.802715	FALSE
V116	0.511855	0.541013	2	0	0	112173	0.116219	0.0656414	0.00385242	0.058689	0.121546	0.00713709	0.0587193	0.938053	16	goodH	0.514691	0.40243	0.798785	FALSE
V117	0.511855	0.541013	2	0	0	112175	0.0845798	0.400101	0.0175344	0.043825	0.411099	0.0180182	0.0438294	0.955752	17	lowH	0.514691	0.935456	0.467728	FALSE
V118	0.511855	0.541013	2	0	0	112180	0.0432689	0.171265	0.00377141	0.0220209	0.209097	0.00460614	0.0220287	0.977876	18	lowH	0.514691	0.641127	0.679436	FALSE
V119	0.511855	0.541013	2	0	0	112186	0.0910775	0.221094	0.0103026	0.0465984	0.272559	0.0127066	0.0466197	0.952174	19	lowH	0.514691	0.791533	0.604234	FALSE
V120	0.511855	0.541013	2	0	0	112197	0.485636	0.17621	0.043573	0.247278	0.218141	0.0539593	0.24736	0.584746	20	goodH	0.514691	0.663654	0.668173	FALSE
V121	0.511855	0.541013	2	0	0	112203	0.128419	0.438669	0.0292995	0.0667918	0.458273	0.030614	0.0668029	0.931034	21	goodH	0.514691	0.857342	0.428671	FALSE
V122	0.511855	0.541013	2	0	0	112240	0.0739645	0.354374	0.0135242	0.0381636	0.370197	0.0141298	0.0381682	0.961538	22	lowH	0.514691	0.991081	0.50446	FALSE
V123	0.511855	0.541013	2	0	0	112247	0.0733625	0.354887	0.0134366	0.0378615	0.370556	0.0140316	0.0378664	0.961864	23	lowH	0.514691	0.991749	0.504125	FALSE
V124	0.511855	0.541013	2	0	0	112261	0.0168055	0.0803701	0.000682435	0.00849115	0.127073	0.00107945	0.0084947	0.991525	24	lowH	0.514691	0.418668	0.790666	FALSE
V125	0.511855	0.541013	2	0	0	112267	0.110727	0.266687	0.0151417	0.056777	0.298468	0.0169504	0.0567913	0.941176	25	goodH	0.514691	0.848041	0.575979	FALSE
V126	0.511855	0.541013	2	0	0	112274	0.35503	0.156601	0.0282754	0.180557	0.203294	0.0367208	0.180629	0.769231	26	goodH	0.514691	0.626473	0.686764	FALSE
V127	0.511855	0.541013	2	0	0	112279	0.46195	0.461321	0.111217	0.241083	0.495798	0.119566	0.241158	0.637931	27	goodH	0.514691	0.799892	0.399946	FALSE
V128	0.511855	0.541013	2	0	0	112304	0.139126	0.458479	0.0333041	0.0726404	0.482391	0.0350515	0.0726622	0.924779	28	goodH	0.514691	0.819963	0.409981	FALSE
V129	0.511855	0.541013	2	0	0	112309	0.25377	0.626434	0.0842112	0.13443	0.65052	0.0874714	0.134464	0.850877	29	goodH	0.514691	0.600938	0.300469	FALSE
V130	0.511855	0.541013	2	0	0	112310	0.0175425	0.0340727	0.000302354	0.00887378	0.146377	0.00130071	0.00888604	0.99115	30	lowH	0.514691	0.474096	0.762952	FALSE
V131	0.511855	0.541013	2	0	0	112313	0.470868	0.143352	0.0342902	0.239202	0.189214	0.0452797	0.239304	0.37931	31	goodH	0.514691	0.590259	0.704871	FALSE
V132	0.511855	0.541013	2	0	0	112320	0.25377	0.631565	0.084972	0.134542	0.655083	0.0881597	0.134578	0.850877	32	goodH	0.514691	0.59589	0.297945	FALSE
V133	0.511855	0.541013	2	0	0	112331	0.30864	0.109925	0.0171901	0.156381	0.159125	0.0248959	0.156455	0.809322	33	goodH	0.514691	0.509633	0.745184	FALSE
V134	0.511855	0.541013	2	0	0	112350	0.0255276	0.00554025	7.1e-05	0.0128241	0.060994	0.000782617	0.0128311	0.987069	34	lowH	0.516376	0.213235	0.893383	FALSE
V135	0.511855	0.541013	2	0	0	112354	0.114329	0.286684	0.016833	0.0587163	0.308881	0.0181404	0.0587295	0.93913	35	goodH	0.514691	0.870001	0.564999	FALSE
V136	0.511855	0.541013	2	0	0	112361	0.0745764	0.35433	0.0136414	0.0384991	0.370319	0.014259	0.0385047	0.961207	36	lowH	0.514691	0.991307	0.504346	FALSE
V137	0.511855	0.541013	2	0	0	112394	0.33456	0.830759	0.149892	0.180428	0.850258	0.15344	0.180462	0.787611	37	goodH	0.514691	0.415423	0.207712	FALSE
V138	0.511855	0.541013	2	0	0	112396	0.0259695	0.10419	0.00136975	0.0131467	0.149614	0.00196771	0.0131519	0.986842	38	lowH	0.514691	0.4832	0.7584	FALSE
V139	0.511855	0.541013	2	0	0	147321	0.150379	0.132596	0.0101133	0.0762711	0.169925	0.0129649	0.0762975	0.918103	39	goodH	0.514691	0.539089	0.730456	FALSE
V140	0.511855	0.541013	2	0	0	147335	0.0654984	0.137778	0.00457899	0.0332345	0.176842	0.00587909	0.0332449	0.966102	40	lowH	0.514691	0.557647	0.721176	FALSE
V141	0.511855	0.541013	2	0	0	147344	0.138004	0.391235	0.0279773	0.0715102	0.422317	0.0302068	0.0715262	0.925439	41	goodH	0.514691	0.916257	0.458129	FALSE
V142	0.511855	0.541013	2	0	0	147345	0.0418219	0.143016	0.00304215	0.0212713	0.205199	0.00436731	0.0212833	0.978632	42	lowH	0.514691	0.631302	0.684349	FALSE
V143	0.511855	0.541013	2	0	0	147361	0.309414	0.730438	0.120892	0.165505	0.75801	0.125491	0.165553	0.808696	43	goodH	0.514691	0.492654	0.246327	FALSE
V144	0.511855	0.541013	2	0	0	147367	0.494916	0.228616	0.0578562	0.253072	0.266857	0.0675546	0.253149	0.55042	44	goodH	0.514691	0.778728	0.610636	FALSE
V145	0.511855	0.541013	2	0	0	147386	0.15879	0.537029	0.0448129	0.0834461	0.565933	0.0472388	0.0834707	0.913043	45	goodH	0.514691	0.702637	0.351319	FALSE
V146	0.511855	0.541013	2	0	0	147454	0.0165278	-0.0198332	-0.000164334	0.00828582	0.0365735	0.000303168	0.00828928	0.991667	46	lowH	0.525809	0.130735	0.934632	FALSE
V147	0.511855	0.541013	2	0	0	147480	0.231111	0.222904	0.0263332	0.118137	0.265281	0.0313489	0.118172	0.866667	47	goodH	0.514691	0.775166	0.612417	FALSE
V148	0.511855	0.541013	2	0	0	147484	0.106654	0.560424	0.0314609	0.0561376	0.588335	0.0330364	0.0561523	0.943478	48	goodH	0.514691	0.674137	0.337068	FALSE
V149	0.511855	0.541013	2	0	0	147492	0.125415	0.636688	0.0422809	0.0664075	0.662625	0.0440125	0.0664215	0.932773	49	goodH	0.514691	0.587641	0.293821	FALSE
V150	0.511855	0.541013	2	0	0	147496	0.125415	0.636617	0.0422678	0.0663945	0.662556	0.043999	0.0664079	0.932773	50	goodH	0.514691	0.587716	0.293858	FALSE
V151	0.511855	0.541013	2	0	0	147517	0.499682	0.288497	0.0740783	0.256774	0.325295	0.0835503	0.256844	0.487395	51	goodH	0.514691	0.903771	0.548115	FALSE
V152	0.511855	0.541013	2	0	0	147533	0.181343	0.836888	0.0817479	0.0976808	0.854727	0.0835021	0.0976944	0.89916	52	goodH	0.514691	0.412006	0.206003	FALSE
V153	0.511855	0.541013	2	0	0	147556	0.448242	0.194682	0.0445507	0.228838	0.24316	0.0556733	0.228958	0.66087	53	goodH	0.514691	0.724045	0.637977	FALSE
V154	0.511855	0.541013	2	0	0	147558	0.415845	0.572317	0.125397	0.219103	0.599351	0.131353	0.219159	0.705128	54	goodH	0.514691	0.660549	0.330274	FALSE
V155	0.511855	0.541013	2	0	0	147585	0.145429	0.720796	0.0560537	0.0777664	0.746278	0.0580523	0.0777891	0.921053	55	goodH	0.514691	0.503455	0.251727	FALSE
V156	0.511855	0.541013	2	0	0	147591	0.33378	0.161048	0.0273517	0.169836	0.202241	0.0343651	0.169922	0.788288	56	goodH	0.514691	0.623797	0.688102	FALSE
V157	0.511855	0.541013	2	0	0	158784	0.0178557	0.260389	0.00239498	0.00919771	0.347639	0.00320057	0.00920657	0.990991	57	lowH	0.514691	0.948124	0.525938	FALSE
V158	0.511855	0.541013	2	0	0	158790	0.0516877	0.268374	0.00712397	0.026545	0.314477	0.00835127	0.0265561	0.973451	58	lowH	0.514691	0.881629	0.559185	FALSE
V159	0.511855	0.541013	2	0	0	158796	0.0350765	0.220014	0.00394315	0.0179222	0.252964	0.00453515	0.017928	0.982143	59	lowH	0.514691	0.746961	0.626519	FALSE
V160	0.511855	0.541013	2	0	0	158813	0.01739	0.0613571	0.000538393	0.00877474	0.111809	0.000981547	0.00877882	0.991228	60	lowH	0.514691	0.373416	0.813292	FALSE
V161	0.511855	0.541013	2	0	0	158823	0.140266	0.649399	0.0484026	0.0745344	0.672807	0.0501617	0.0745559	0.924107	61	goodH	0.514691	0.576685	0.288342	FALSE
V162	0.511855	0.541013	2	0	0	158833	0.0330485	0.189297	0.00318595	0.0168304	0.22347	0.00376184	0.0168337	0.983193	62	lowH	0.514691	0.676754	0.661623	FALSE
V163	0.511855	0.541013	2	0	0	158842	0.127699	0.650742	0.043961	0.0675552	0.671751	0.0453853	0.0675627	0.931452	63	goodH	0.514691	0.577812	0.288906	FALSE
V164	0.511855	0.541013	2	0	0	158867	0.484004	0.259273	0.0642692	0.247882	0.291754	0.0723335	0.247926	0.410569	64	goodH	0.514691	0.833657	0.583171	FALSE
V165	0.511855	0.541013	2	0	0	158890	0.062435	0.243823	0.00778279	0.0319198	0.27023	0.00862693	0.0319244	0.967742	65	lowH	0.514691	0.786318	0.606841	FALSE
V166	0.511855	0.541013	2	0	0	158895	0.162866	0.0511494	0.00419667	0.0820472	0.0940538	0.00771873	0.0820672	0.910569	66	goodH	0.514691	0.31915	0.840425	FALSE
V167	0.511855	0.541013	2	0	0	158903	0.016128	0.0324979	0.000263775	0.0081167	0.0821258	0.000666811	0.00811938	0.99187	67	lowH	0.514691	0.28168	0.85916	FALSE
V168	0.511855	0.541013	2	0	0	158904	0.140908	0.79654	0.0602096	0.075589	0.806619	0.0609765	0.0755951	0.923729	68	goodH	0.514691	0.450321	0.22516	FALSE
V169	0.511855	0.541013	2	0	0	158942	0.237812	0.673362	0.0851118	0.126398	0.702398	0.0888039	0.12643	0.862069	69	goodH	0.514691	0.54599	0.272995	FALSE
V170	0.511855	0.541013	2	0	0	158944	0.169061	0.127184	0.0109008	0.0857087	0.163736	0.0140388	0.0857402	0.90678	70	goodH	0.514691	0.522281	0.73886	FALSE
V171	0.511855	0.541013	2	0	0	158952	0.0165278	0.020199	0.000168584	0.00834615	0.127035	0.00106109	0.00835275	0.991667	71	lowH	0.514691	0.418556	0.790722	FALSE
V172	0.511855	0.541013	2	0	0	158957	0.357164	0.38153	0.0706047	0.185057	0.417079	0.0772062	0.185112	0.767241	72	goodH	0.514691	0.925172	0.462586	FALSE
V173	0.511855	0.541013	2	0	0	158970	0.124444	0.761636	0.0506416	0.0664905	0.780695	0.0519146	0.066498	0.933333	73	goodH	0.514691	0.472424	0.236212	FALSE
V174	0.511855	0.541013	2	0	0	158989	0.372854	0.470313	0.0914794	0.194508	0.499978	0.0972703	0.194549	0.752137	74	goodH	0.514691	0.793735	0.396868	FALSE
V175	0.511855	0.541013	2	0	0	159003	0.0178557	0.0337621	0.000303617	0.00899283	0.0843986	0.000759255	0.00899606	0.990991	75	lowH	0.514691	0.288883	0.855558	FALSE
V176	0.511855	0.541013	2	0	0	159010	0.206801	0.738442	0.0819883	0.111029	0.766766	0.0851503	0.111051	0.882883	76	goodH	0.514691	0.484745	0.242373	FALSE
V177	0.511855	0.541013	2	0	0	159090	0.0181803	0.0805283	0.000740335	0.00919347	0.127194	0.00116985	0.00919737	0.990826	77	lowH	0.514691	0.419021	0.790489	FALSE
V178	0.511855	0.541013	2	0	0	159118	0.0933913	0.91327	0.046297	0.0506936	0.91823	0.0465507	0.0506961	0.950893	78	lowH	0.514691	0.366376	0.183188	FALSE
V179	0.511855	0.541013	2	0	0	159120	0.0181803	-0.02158	-0.000196713	0.00911553	0.0359704	0.000328054	0.0091201	0.990826	79	lowH	0.526133	0.12865	0.935675	FALSE
V180	0.511855	0.541013	2	0	0	159155	0.0495547	0.0783082	0.00195998	0.025029	0.124188	0.00310933	0.0250373	0.974576	80	lowH	0.514691	0.410213	0.794894	FALSE
V181	0.511855	0.541013	2	0	0	159160	0.102465	0.460377	0.0245789	0.0533886	0.480875	0.0256775	0.0533974	0.945833	81	goodH	0.514691	0.822263	0.411131	FALSE
V182	0.511855	0.541013	2	0	0	159177	0.0425331	0.0185868	0.000397535	0.021388	0.0724715	0.00155068	0.021397	0.978261	82	lowH	0.515554	0.250742	0.874629	FALSE
V183	0.511855	0.541013	2	0	0	159192	0.172686	0.144667	0.0126858	0.0876897	0.181747	0.0159436	0.0877239	0.904545	83	goodH	0.514691	0.570666	0.714667	FALSE
V184	0.511855	0.541013	2	0	0	159194	0.277778	0.744685	0.110617	0.148541	0.767111	0.11397	0.148571	0.833333	84	goodH	0.514691	0.484436	0.242218	FALSE
V185	0.511855	0.541013	2	0	0	160511	0.0255276	0.183176	0.00238837	0.0130387	0.256637	0.00334821	0.0130465	0.987069	85	lowH	0.514691	0.755439	0.622281	FALSE
V186	0.511855	0.541013	2	0	0	160516	0.178619	0.355633	0.032803	0.0922383	0.378209	0.0348918	0.0922553	0.900862	86	goodH	0.514691	0.994089	0.497044	FALSE
V187	0.511855	0.541013	2	0	0	160519	0.0585241	0.0670491	0.00198294	0.0295744	0.131224	0.00388288	0.0295898	0.969828	87	lowH	0.514691	0.430753	0.784623	FALSE
V188	0.511855	0.541013	2	0	0	160540	0.0867769	0.362035	0.0162127	0.0447821	0.376109	0.0168445	0.0447863	0.954545	88	lowH	0.514691	0.997955	0.498977	FALSE
V189	0.511855	0.541013	2	0	0	160548	0.0792296	0.402199	0.0164965	0.0410156	0.412344	0.0169137	0.0410184	0.958678	89	lowH	0.514691	0.933304	0.466652	FALSE
V190	0.511855	0.541013	2	0	0	160550	0.0163923	0.031433	0.000259309	0.00824957	0.0819829	0.000676548	0.00825231	0.991736	90	lowH	0.514691	0.281226	0.859387	FALSE
V191	0.511855	0.541013	2	0	0	160594	0.0993431	0.30545	0.0155876	0.0510315	0.324498	0.0165615	0.0510373	0.947581	91	lowH	0.514691	0.902155	0.548923	FALSE
V192	0.511855	0.541013	2	0	0	160621	0.173568	0.487794	0.0441901	0.0905918	0.513582	0.0465331	0.0906049	0.904	92	goodH	0.514691	0.774026	0.387013	FALSE
V193	0.511855	0.541013	2	0	0	160622	0.0993431	0.284621	0.0145009	0.0509481	0.305773	0.0155805	0.0509544	0.947581	93	lowH	0.514691	0.863492	0.568254	FALSE
V194	0.511855	0.541013	2	0	0	160625	0.015872	-0.00427592	-3.41e-05	0.0079652	0.0482225	0.000384215	0.00796755	0.992	94	lowH	0.520697	0.170554	0.914723	FALSE
V195	0.511855	0.541013	2	0	0	160630	0.023343	0.0430972	0.000506608	0.011755	0.0898468	0.00105641	0.0117579	0.988189	95	lowH	0.514691	0.306029	0.846986	FALSE
V196	0.511855	0.541013	2	0	0	160634	0.0971232	0.265336	0.0132028	0.0497586	0.296107	0.0147363	0.0497667	0.948819	96	lowH	0.514691	0.843004	0.578498	FALSE
V197	0.511855	0.541013	2	0	0	160636	0.015624	0.173276	0.00137674	0.00794532	0.207322	0.00164754	0.00794675	0.992126	97	lowH	0.514691	0.636662	0.681669	FALSE
V198	0.511855	0.541013	2	0	0	160648	0.0155029	0.0349433	0.00027263	0.00780207	0.082337	0.00064256	0.00780402	0.992188	98	lowH	0.514691	0.282351	0.858825	FALSE
V199	0.511855	0.541013	2	0	0	160663	0.447058	0.541386	0.126899	0.234396	0.566931	0.132905	0.234429	0.337302	99	goodH	0.514691	0.701343	0.350671	FALSE
V1100	0.511855	0.541013	2	0	0	160700	0.096405	0.389981	0.0194455	0.0498627	0.408233	0.0203576	0.0498675	0.949219	100	lowH	0.514691	0.940424	0.470212	FALSE
V1101	0.511855	0.541013	2	0	0	160723	0.279552	0.653726	0.0967038	0.147927	0.670085	0.0991333	0.147941	0.832	101	goodH	0.514691	0.579594	0.289797	FALSE
V1102	0.511855	0.541013	2	0	0	160733	0.130737	0.440088	0.0298802	0.0678958	0.456098	0.0309698	0.0679016	0.929688	102	goodH	0.514691	0.860796	0.430398	FALSE
V1103	0.511855	0.541013	2	0	0	160759	0.096405	0.265935	0.0131351	0.0493922	0.296424	0.0146434	0.0494002	0.949219	103	lowH	0.514691	0.843682	0.578159	FALSE
V1104	0.511855	0.541013	2	0	0	160766	0.130737	0.725303	0.0504936	0.0696173	0.747533	0.0520473	0.0696255	0.929688	104	goodH	0.514691	0.502288	0.251144	FALSE
V1105	0.511855	0.541013	2	0	0	160768	0.0231628	0.0809055	0.000946354	0.011697	0.123573	0.00144576	0.0116997	0.988281	105	lowH	0.514691	0.408404	0.795798	FALSE
V1106	0.511855	0.541013	2	0	0	160770	0.151683	0.13104	0.0100725	0.0768658	0.165087	0.0126919	0.0768796	0.917323	106	goodH	0.514691	0.525967	0.737016	FALSE
V1107	0.511855	0.541013	2	0	0	160795	0.118048	0.438842	0.0269051	0.0613093	0.456895	0.0280146	0.0613151	0.937008	107	goodH	0.514691	0.859529	0.429764	FALSE
V1108	0.511855	0.541013	2	0	0	160804	0.126752	0.46466	0.030662	0.0659879	0.479407	0.0316381	0.0659941	0.932	108	goodH	0.514691	0.824497	0.412248	FALSE
V1109	0.511855	0.541013	2	0	0	160840	0.111135	0.450549	0.0260193	0.0577502	0.461466	0.0266514	0.0577537	0.940945	109	goodH	0.514691	0.852298	0.426149	FALSE
V1110	0.511855	0.541013	2	0	0	160858	0.157104	0.135808	0.0108155	0.0796388	0.168925	0.0134553	0.0796527	0.914062	110	goodH	0.514691	0.536385	0.731807	FALSE
V1111	0.511855	0.541013	2	0	0	160867	0.130737	0.205082	0.0136636	0.0666253	0.232334	0.0154816	0.0666348	0.929688	111	goodH	0.514691	0.698258	0.650871	FALSE
V1112	0.511855	0.541013	2	0	0	160870	0.0312421	0.144244	0.002287	0.015855	0.181082	0.00287173	0.0158587	0.984127	112	lowH	0.514691	0.568908	0.715546	FALSE
V1113	0.511855	0.541013	2	0	0	160874	0.0971232	0.306753	0.015302	0.0498838	0.325269	0.0162272	0.0498886	0.948819	113	lowH	0.514691	0.903717	0.548141	FALSE
V1114	0.511855	0.541013	2	0	0	160881	0.00784302	0.00526346	2.07e-05	0.00393855	0.0561787	0.000221322	0.00393961	0.996063	114	lowH	0.518094	0.197261	0.90137	FALSE
V1115	0.511855	0.541013	2	0	0	160895	0.015624	0.0344624	0.000270976	0.00786295	0.0822747	0.000647085	0.00786493	0.992126	115	lowH	0.514691	0.282153	0.858924	FALSE
V1116	0.511855	0.541013	2	0	0	160897	0.098592	0.533673	0.0275188	0.0515649	0.53781	0.0277328	0.0515661	0.948	116	lowH	0.514691	0.740128	0.370064	FALSE
V1117	0.511855	0.541013	2	0	0	160902	0.084128	0.362538	0.0157384	0.0434118	0.376183	0.0163322	0.0434155	0.956	117	lowH	0.514691	0.997818	0.498909	FALSE
V1118	0.511855	0.541013	2	0	0	160912	0.34875	0.822341	0.154171	0.187479	0.841608	0.157804	0.187503	0.775	118	goodH	0.514691	0.422119	0.211059	FALSE
V1119	0.511855	0.541013	2	0	0	160919	0.0756402	0.403825	0.0158096	0.0391496	0.413414	0.0161859	0.0391518	0.96063	119	lowH	0.514691	0.931461	0.465731	FALSE
V1120	0.511855	0.541013	2	0	0	160926	0.0822449	0.397665	0.0169286	0.04257	0.416962	0.0177519	0.0425743	0.957031	120	lowH	0.514691	0.925372	0.462686	FALSE
V1121	0.511855	0.541013	2	0	0	160967	0.366938	0.788895	0.155064	0.196558	0.809658	0.159164	0.196582	0.757937	121	goodH	0.514691	0.447798	0.223899	FALSE
V1122	0.511855	0.541013	2	0	0	160978	0.130737	0.440088	0.0298802	0.0678958	0.456098	0.0309698	0.0679016	0.929688	122	goodH	0.514691	0.860796	0.430398	FALSE
V1123	0.511855	0.541013	2	0	0	160998	0.0893555	0.338287	0.015563	0.0460053	0.353804	0.0162782	0.0460091	0.953125	123	lowH	0.514691	0.96004	0.51998	FALSE
V1124	0.511855	0.541013	2	0	0	161017	0.336735	0.334066	0.0579478	0.173462	0.360378	0.0625209	0.173487	0.785714	124	goodH	0.514691	0.972602	0.513699	FALSE
V1125	0.511855	0.541013	2	0	0	161023	0.023343	0.130234	0.00154098	0.0118325	0.168352	0.00199243	0.011835	0.988189	125	lowH	0.514691	0.534834	0.732583	FALSE
V1126	0.511855	0.541013	2	0	0	161036	0.007968	0.0875318	0.000352452	0.00402656	0.13101	0.000527665	0.00402766	0.996	126	lowH	0.514691	0.430135	0.784933	FALSE
V1127	0.511855	0.541013	2	0	0	161086	0.0395096	0.105223	0.00210363	0.0199921	0.146393	0.00292748	0.0199974	0.979839	127	lowH	0.514691	0.474143	0.762928	FALSE
V1128	0.511855	0.541013	2	0	0	161098	0.015872	0.0335145	0.000267712	0.00798795	0.0822392	0.00065713	0.00799046	0.992	128	lowH	0.514691	0.28204	0.85898	FALSE
V1129	0.511855	0.541013	2	0	0	161101	0.085432	0.359742	0.015861	0.0440899	0.37388	0.016486	0.0440944	0.955285	129	lowH	0.514691	0.997925	0.501037	FALSE
V1130	0.511855	0.541013	2	0	0	161113	0.0317378	0.0777346	0.00124578	0.0160261	0.121912	0.00195431	0.0160306	0.983871	130	lowH	0.514691	0.40351	0.798245	FALSE
V1131	0.511855	0.541013	2	0	0	161127	0.0322494	0.142513	0.00233259	0.0163675	0.180748	0.00295921	0.016372	0.983607	131	lowH	0.514691	0.568024	0.715988	FALSE
V1132	0.511855	0.541013	2	0	0	161146	0.085432	0.362938	0.0160051	0.0440987	0.376746	0.0166157	0.0441031	0.955285	132	lowH	0.514691	0.99678	0.49839	FALSE
V1133	0.511855	0.541013	2	0	0	161160	0.0860992	0.362543	0.016112	0.0444415	0.376484	0.0167332	0.0444459	0.954918	133	lowH	0.514691	0.997264	0.498632	FALSE
V1134	0.511855	0.541013	2	0	0	161161	0.0322494	0.164277	0.00269325	0.0163946	0.200258	0.00328398	0.0163987	0.983607	134	lowH	0.514691	0.618744	0.690628	FALSE
V1135	0.511855	0.541013	2	0	0	161221	0.230245	0.324885	0.0385433	0.118637	0.351213	0.0416763	0.118664	0.867257	135	goodH	0.514691	0.955049	0.522476	FALSE
V1136	0.511855	0.541013	2	0	0	243684	0.186009	0.433037	0.0421008	0.0972224	0.458956	0.0446359	0.0972553	0.896226	136	goodH	0.514691	0.85626	0.42813	FALSE
V1137	0.511855	0.541013	2	0	0	243709	0.208037	0.365519	0.0395114	0.108097	0.405519	0.0438561	0.108148	0.882075	137	goodH	0.514691	0.945153	0.472576	FALSE
V1138	0.511855	0.541013	2	0	0	243713	0.0550018	0.0594567	0.00165112	0.0277702	0.108791	0.003023	0.0277872	0.971698	138	lowH	0.514691	0.36432	0.81784	FALSE
V1139	0.511855	0.541013	2	0	0	243716	0.0726237	0.0589405	0.00216099	0.036664	0.107758	0.00395322	0.0366862	0.962264	139	lowH	0.514691	0.361191	0.819404	FALSE
V1140	0.511855	0.541013	2	0	0	243725	0.181466	0.375073	0.0353502	0.0942488	0.406552	0.0383292	0.0942786	0.899083	140	goodH	0.514691	0.94335	0.471675	FALSE
V1141	0.511855	0.541013	2	0	0	243760	0.479252	0.293028	0.0724008	0.247078	0.330189	0.0816126	0.247169	0.601852	141	goodH	0.514691	0.913643	0.543179	FALSE
V1142	0.511855	0.541013	2	0	0	323543	0.394119	0.697273	0.146344	0.20988	0.721244	0.151407	0.209925	0.730088	142	goodH	0.514691	0.527298	0.263649	FALSE
V1143	0.511855	0.541013	2	0	0	323570	0.0874653	0.341419	0.0153998	0.0451051	0.367846	0.0165947	0.0451132	0.954167	143	lowH	0.514691	0.986686	0.506657	FALSE
V1144	0.511855	0.541013	2	0	0	323571	0.071614	0.131902	0.00478919	0.0363086	0.170337	0.00618611	0.036317	0.96281	144	lowH	0.514691	0.5402	0.7299	FALSE
V1145	0.511855	0.541013	2	0	0	323576	0.186632	0.880444	0.0886735	0.100715	0.891162	0.0897588	0.100721	0.895833	145	goodH	0.514691	0.385173	0.192586	FALSE
V1146	0.511855	0.541013	2	0	0	323577	0.198245	0.832134	0.0886534	0.106537	0.848099	0.0903625	0.106547	0.88843	146	goodH	0.514691	0.417084	0.208542	FALSE
V1147	0.511855	0.541013	2	0	0	323596	0.085432	0.359443	0.0158404	0.0440693	0.373577	0.0164647	0.0440731	0.955285	147	lowH	0.514691	0.997363	0.501319	FALSE
V1148	0.511855	0.541013	2	0	0	323597	0.229493	0.336305	0.0397861	0.118303	0.362697	0.0429163	0.118325	0.867769	148	goodH	0.514691	0.976996	0.511502	FALSE
V1149	0.511855	0.541013	2	0	0	323615	0.490602	0.286887	0.0723076	0.252042	0.329097	0.0829653	0.2521	0.431452	149	goodH	0.514691	0.911447	0.544276	FALSE
V1150	0.511855	0.541013	2	0	0	323625	0.0786079	0.402494	0.0163788	0.0406932	0.412542	0.0167888	0.0406959	0.959016	150	lowH	0.514691	0.932963	0.466481	FALSE
V1151	0.511855	0.541013	2	0	0	323673	0.136657	0.474902	0.0338434	0.071264	0.500293	0.0356585	0.0712752	0.92623	151	goodH	0.514691	0.793274	0.396637	FALSE
V1152	0.511855	0.541013	2	0	0	323682	0.0860992	0.347326	0.0154129	0.0443759	0.362808	0.0161015	0.0443802	0.954918	152	lowH	0.514691	0.977207	0.511397	FALSE
V1153	0.511855	0.541013	2	0	0	323694	0.4066	0.667964	0.144202	0.215884	0.694878	0.150045	0.21593	0.716102	153	goodH	0.514691	0.553632	0.276816	FALSE
V1154	0.511855	0.541013	2	0	0	323712	0.204631	0.880275	0.0972547	0.110482	0.893147	0.098685	0.110491	0.884298	154	goodH	0.514691	0.383762	0.191881	FALSE
V1155	0.511855	0.541013	2	0	0	323733	0.015872	0.172588	0.00139307	0.00807164	0.207251	0.00167317	0.00807317	0.992	155	lowH	0.514691	0.636483	0.681759	FALSE
V1156	0.511855	0.541013	2	0	0	323780	0.0235261	0.00959533	0.000113397	0.011818	0.0600755	0.000710169	0.0118213	0.988095	156	lowH	0.51662	0.210199	0.894901	FALSE
V1157	0.511855	0.541013	2	0	0	323804	0.0828632	0.0950026	0.00398227	0.0419174	0.144611	0.0060634	0.0419289	0.956693	157	lowH	0.514691	0.469109	0.765446	FALSE
V1158	0.511855	0.541013	2	0	0	323806	0.0900242	0.357141	0.0165788	0.046421	0.370905	0.0172191	0.0464245	0.952756	158	lowH	0.514691	0.992399	0.503801	FALSE
V1159	0.511855	0.541013	2	0	0	323818	0.0920916	0.356095	0.0169125	0.0474942	0.370251	0.0175863	0.0474984	0.951613	159	lowH	0.514691	0.991181	0.504409	FALSE
V1160	0.511855	0.541013	2	0	0	323822	0.0773933	0.403027	0.0161455	0.0400605	0.412886	0.0165414	0.0400629	0.959677	160	lowH	0.514691	0.93237	0.466185	FALSE
V1161	0.511855	0.541013	2	0	0	323824	0.0699467	0.276151	0.00990113	0.0358541	0.29908	0.0107248	0.0358592	0.96371	161	lowH	0.514691	0.849344	0.575328	FALSE
V1162	0.511855	0.541013	2	0	0	323852	0.00829861	0.0554301	0.000231944	0.00418444	0.104171	0.000436069	0.00418607	0.995833	162	lowH	0.514691	0.350292	0.824854	FALSE
V1163	0.511855	0.541013	2	0	0	323864	0.0733625	0.130152	0.00484214	0.0372036	0.169793	0.00631898	0.0372159	0.961864	163	lowH	0.514691	0.538731	0.730634	FALSE
V1164	0.511855	0.541013	2	0	0	323871	0.0910775	0.344795	0.0161954	0.0469712	0.361401	0.0169779	0.0469779	0.952174	164	lowH	0.514691	0.974543	0.512729	FALSE
V1165	0.511855	0.541013	2	0	0	323872	0.149207	0.23332	0.0178343	0.0764371	0.290863	0.0222425	0.0764706	0.918803	165	goodH	0.514691	0.831734	0.584133	FALSE
V1166	0.511855	0.541013	2	0	0	346009	0.100556	0.394483	0.0205597	0.0521182	0.415422	0.0216552	0.0521283	0.946903	166	goodH	0.514691	0.92801	0.464005	FALSE
V1167	0.511855	0.541013	2	0	0	346027	0.233747	0.627461	0.0776028	0.123677	0.645558	0.0798545	0.123698	0.864865	167	goodH	0.514691	0.606474	0.303237	FALSE
V1168	0.511855	0.541013	2	0	0	383803	0.0535308	0.362446	0.010044	0.0277117	0.379416	0.0105169	0.0277188	0.972477	168	lowH	0.514691	0.991874	0.495937	FALSE
V1169	0.511855	0.541013	2	0	0	383804	0.144272	0.395253	0.0295513	0.0747654	0.404513	0.0302467	0.0747731	0.921739	169	goodH	0.514691	0.946912	0.473456	FALSE
V1170	0.511855	0.541013	2	0	0	383807	0.0168055	0.0637002	0.000540257	0.00848125	0.112291	0.00095288	0.00848584	0.991525	170	lowH	0.514691	0.374865	0.812567	FALSE
V1171	0.511855	0.541013	2	0	0	383820	0.112499	0.372775	0.0217078	0.0582329	0.401857	0.0234075	0.0582485	0.940171	171	goodH	0.514691	0.951573	0.475786	FALSE
V1172	0.511855	0.541013	2	0	0	383860	0.241699	0.280863	0.0348441	0.124061	0.318861	0.039566	0.124086	0.140625	172	goodH	0.514691	0.890655	0.554673	FALSE
V1173	0.511855	0.541013	2	0	0	383912	0.0155029	0.044037	0.000343814	0.00780738	0.0905354	0.000707017	0.00780929	0.992188	173	lowH	0.514691	0.308183	0.845908	FALSE
V1174	0.511855	0.541013	2	0	0	383913	0.0231628	0.0928316	0.0010897	0.0117385	0.168399	0.00197753	0.0117432	0.988281	174	lowH	0.514691	0.534961	0.732519	FALSE
V1175	0.511855	0.541013	2	0	0	383914	0.339296	0.223431	0.0387197	0.173296	0.26004	0.0450722	0.173328	0.783465	175	goodH	0.514691	0.763241	0.618379	FALSE
V1176	0.511855	0.541013	2	0	0	383916	0.0750732	0.403981	0.0156941	0.0388485	0.413483	0.016064	0.0388504	0.960938	176	lowH	0.514691	0.931343	0.465671	FALSE
V1177	0.511855	0.541013	2	0	0	383924	0.455236	0.598212	0.143482	0.239852	0.62343	0.149552	0.239885	0.649606	177	goodH	0.514691	0.631794	0.315897	FALSE
V1178	0.511855	0.541013	2	0	0	383940	0.230347	0.19931	0.0233853	0.117332	0.226641	0.026596	0.117349	0.867188	178	goodH	0.514691	0.684487	0.657757	FALSE
V1179	0.511855	0.541013	2	0	0	383951	0.131688	0.468043	0.0321127	0.0686106	0.493197	0.0338433	0.0686202	0.929134	179	goodH	0.514691	0.803747	0.401873	FALSE
V1180	0.511855	0.541013	2	0	0	383972	0.360841	0.800038	0.154742	0.193418	0.820527	0.158723	0.19344	0.76378	180	goodH	0.514691	0.438892	0.219446	FALSE
V1181	0.511855	0.541013	2	0	0	383983	0.13369	0.614829	0.0434223	0.070625	0.627563	0.0443269	0.0706334	0.927966	181	goodH	0.514691	0.626986	0.313493	FALSE
V1182	0.511855	0.541013	2	0	0	383993	0.305355	0.816905	0.134319	0.164425	0.83728	0.137696	0.164456	0.811966	182	goodH	0.514691	0.425509	0.212754	FALSE
V1183	0.511855	0.541013	2	0	0	384003	0.0248923	0.0766436	0.000963621	0.0125727	0.123113	0.00154851	0.0125779	0.012605	183	lowH	0.514691	0.407052	0.796474	FALSE
V1184	0.511855	0.541013	2	0	0	384053	0.144272	0.461789	0.034775	0.075305	0.490146	0.0369213	0.0753271	0.921739	184	goodH	0.514691	0.808292	0.404146	FALSE
V1185	0.511855	0.541013	2	0	0	384054	0.204142	0.194673	0.0202505	0.104023	0.222731	0.0231752	0.10405	0.884615	185	goodH	0.514691	0.674944	0.662528	FALSE
V1186	0.511855	0.541013	2	0	0	384064	0.01739	0.0275363	0.000241009	0.00875239	0.0818873	0.000717179	0.00875811	0.991228	186	lowH	0.514691	0.280922	0.859539	FALSE
V1187	0.511855	0.541013	2	0	0	384065	0.0432689	0.047412	0.00103415	0.021812	0.0992472	0.0021662	0.0218263	0.977876	187	lowH	0.514691	0.335208	0.832396	FALSE
V1188	0.511855	0.541013	2	0	0	391499	0.150248	0.13465	0.0102706	0.0762762	0.180949	0.0138083	0.0763108	0.918182	188	goodH	0.514691	0.568555	0.715722	FALSE
V1189	0.511855	0.541013	2	0	0	391529	0.0259695	0.039828	0.000521023	0.0130818	0.0924194	0.00120961	0.0130883	0.986842	189	lowH	0.514691	0.314065	0.842968	FALSE
V1190	0.511855	0.541013	2	0	0	391544	0.191327	0.916839	0.095453	0.104111	0.9265	0.0964698	0.104123	0.892857	190	goodH	0.514691	0.360818	0.180409	FALSE
V1191	0.511855	0.541013	2	0	0	391549	0.281728	0.899401	0.137611	0.153003	0.911089	0.139418	0.153023	0.830357	191	goodH	0.514691	0.371244	0.185622	FALSE
V1192	0.511855	0.541013	2	0	0	391581	0.107533	0.0662483	0.00359801	0.054311	0.122592	0.00666197	0.0543427	0.942982	192	goodH	0.514691	0.405516	0.797242	FALSE
V1193	0.511855	0.541013	2	0	0	391588	0.1369	0.248033	0.0173964	0.0701374	0.28773	0.0201874	0.0701611	0.926087	193	goodH	0.514691	0.824948	0.587526	FALSE
V1194	0.511855	0.541013	2	0	0	391598	0.338804	0.827763	0.150928	0.182332	0.845479	0.154179	0.182357	0.783898	194	goodH	0.514691	0.419109	0.209555	FALSE
V1195	0.511855	0.541013	2	0	0	391622	0.00816313	-0.00947607	-3.88e-05	0.00409544	0.0451048	0.000184788	0.00409686	0.995902	195	lowH	0.521789	0.159981	0.92001	FALSE
V1196	0.511855	0.541013	2	0	0	391627	0.0240928	0.286073	0.00353614	0.012361	0.309493	0.0038262	0.0123628	0.987805	196	lowH	0.514691	0.87128	0.56436	FALSE
V1197	0.511855	0.541013	2	0	0	391643	0.031488	0.208912	0.00336839	0.0161235	0.291531	0.00470279	0.0161314	0.984	197	lowH	0.514691	0.833175	0.583412	FALSE
V1198	0.511855	0.541013	2	0	0	391644	0.198912	0.881182	0.0945945	0.10735	0.893547	0.0959289	0.107357	0.888	198	goodH	0.514691	0.383479	0.191739	FALSE
V1199	0.511855	0.541013	2	0	0	391661	0.0600282	0.0206268	0.000622824	0.0301949	0.0705091	0.0021298	0.0302061	0.969027	199	lowH	0.515645	0.244385	0.877808	FALSE
V1200	0.511855	0.541013	2	0	0	391670	0.124899	0.358946	0.0231534	0.0645039	0.390309	0.0251808	0.0645151	0.933071	200	goodH	0.514691	0.972103	0.486051	FALSE
V1201	0.511855	0.541013	2	0	0	391703	0.189999	0.132821	0.012789	0.0962877	0.165234	0.0159129	0.096305	0.106299	201	goodH	0.514691	0.526367	0.736816	FALSE
V1202	0.511855	0.541013	2	0	0	391709	0.400848	0.530923	0.111439	0.209896	0.5531	0.116107	0.20992	0.722656	202	goodH	0.514691	0.719503	0.359752	FALSE
V1203	0.511855	0.541013	2	0	0	391736	0.0312421	0.0960462	0.00151713	0.0157958	0.13767	0.00217511	0.0157994	0.984127	203	lowH	0.514691	0.44934	0.77533	FALSE
V1204	0.511855	0.541013	2	0	0	391764	0.30954	0.297238	0.0472809	0.159068	0.332572	0.0529113	0.159097	0.808594	204	goodH	0.514691	0.918417	0.540792	FALSE
V1205	0.511855	0.541013	2	0	0	391777	0.0978521	0.0219922	0.00108184	0.0491919	0.0690399	0.00339708	0.0492046	0.948413	205	lowH	0.515645	0.239611	0.880195	FALSE
V1206	0.511855	0.541013	2	0	0	391786	0.026427	0.473836	0.00655837	0.013841	0.516457	0.00715223	0.0138487	0.986607	206	lowH	0.514691	0.769924	0.384962	FALSE
V1207	0.511855	0.541013	2	0	0	391845	0.0521365	0.168093	0.00447376	0.0266148	0.245819	0.00654793	0.0266372	0.973214	207	lowH	0.514691	0.730302	0.634849	FALSE
V1208	0.511855	0.541013	2	0	0	419411	0.0266618	0.0720466	0.000970236	0.0134668	0.122436	0.00164971	0.013474	0.986486	208	lowH	0.514691	0.405057	0.797472	FALSE
V1209	0.511855	0.541013	2	0	0	419432	0.0353867	0.0930948	0.00166674	0.0179036	0.140829	0.00252267	0.0179131	0.981982	209	lowH	0.514691	0.458368	0.770816	FALSE
V1210	0.511855	0.541013	2	0	0	419462	0.00851048	0.084088	0.00036169	0.00430133	0.131009	0.000563737	0.00430305	0.995726	210	lowH	0.514691	0.43013	0.784935	FALSE
V1211	0.511855	0.541013	2	0	0	419480	0.0333238	0.0592008	0.000995003	0.0168072	0.107611	0.00180928	0.0168131	0.983051	211	lowH	0.514691	0.360747	0.819627	FALSE
V1212	0.511855	0.541013	2	0	0	419501	0.0472164	0.120082	0.00287581	0.0239488	0.177284	0.00424706	0.0239562	0.975806	212	lowH	0.514691	0.558826	0.720587	FALSE
V1213	0.511855	0.541013	2	0	0	419548	0.015624	0.0435758	0.000342871	0.0078684	0.0904958	0.000712242	0.00787044	0.992126	213	lowH	0.514691	0.30806	0.84597	FALSE
V1214	0.511855	0.541013	2	0	0	419597	0.0385951	0.155565	0.00305406	0.0196321	0.211455	0.0041526	0.0196382	0.980315	214	lowH	0.514691	0.647038	0.676481	FALSE
V1215	0.511855	0.541013	2	0	0	419621	0.392089	0.753793	0.157768	0.209298	0.773244	0.161856	0.209321	0.732283	215	goodH	0.514691	0.478976	0.239488	FALSE
V1216	0.511855	0.541013	2	0	0	419678	0.161681	1	0.0880561	0.0880561	1	0.0880561	0.0880561	0.91129	216	goodH	0.514691	0.314983	0.157491	FALSE
V1217	0.511855	0.541013	2	0	0	419686	0.111961	0.288468	0.0166034	0.0575572	0.337161	0.0194113	0.0575727	0.940476	217	goodH	0.514691	0.927553	0.536224	FALSE
V1218	0.511855	0.541013	2	0	0	419687	0.362611	0.763938	0.148017	0.193755	0.785439	0.1522	0.193777	0.762097	218	goodH	0.514691	0.4683	0.23415	FALSE
V1219	0.511855	0.541013	2	0	0	419690	0.0629255	0.178187	0.00571035	0.0320469	0.225032	0.0072135	0.0320554	0.96748	219	lowH	0.514691	0.680568	0.659716	FALSE
V1220	0.511855	0.541013	2	0	0	419707	0.400819	0.384815	0.0798972	0.207625	0.414579	0.0860977	0.207675	0.722689	220	goodH	0.514691	0.929458	0.464729	FALSE
V1221	0.511855	0.541013	2	0	0	419726	0.220437	0.591615	0.0689272	0.116507	0.612377	0.0713649	0.116538	0.873874	221	goodH	0.514691	0.644834	0.322417	FALSE
V1222	0.511855	0.541013	2	0	0	419821	0.0269008	0.0262448	0.000355321	0.0135387	0.0822928	0.00111473	0.0135459	0.986364	222	lowH	0.514691	0.28221	0.858895	FALSE
V1223	0.511855	0.541013	2	0	0	11604	0.498615	0.340856	0.0877875	0.25755	0.379341	0.0977333	0.25764	0.526316	223	goodH	0.514691	0.992012	0.496006	FALSE
V1224	0.511855	0.541013	2	0	0	11615	0.0178557	0.0606111	0.000548655	0.00905206	0.171612	0.00155528	0.00906279	0.990991	224	lowH	0.514691	0.543636	0.728182	FALSE
V1225	0.511855	0.541013	2	0	0	11642	0.329431	0.797414	0.141266	0.177155	0.816446	0.144665	0.177189	0.792035	225	goodH	0.514691	0.442215	0.221108	FALSE
V1226	0.511855	0.541013	2	0	0	11758	0.468184	0.187796	0.0448184	0.238655	0.222446	0.0531094	0.238752	0.373874	226	goodH	0.514691	0.674246	0.662877	FALSE
V1227	0.511855	0.541013	2	0	0	11773	0.445459	0.246091	0.0562265	0.228479	0.27956	0.0638913	0.228543	0.334862	227	goodH	0.514691	0.807069	0.596466	FALSE
V1228	0.511855	0.541013	2	0	0	11779	0.0357025	0.51334	0.00958929	0.0186802	0.51334	0.00958929	0.0186802	0.981818	228	lowH	0.514691	0.774372	0.387186	FALSE
V1229	0.511855	0.541013	2	0	0	11795	0.0166655	0.0395244	0.000331718	0.00839275	0.0900681	0.000756175	0.0083956	0.991597	229	lowH	0.514691	0.306721	0.846639	FALSE
V1230	0.511855	0.541013	2	0	0	11802	0.0727703	0.226	0.008408	0.0372036	0.267582	0.00995784	0.0372142	0.962185	230	lowH	0.514691	0.780363	0.609818	FALSE
V1231	0.511855	0.541013	2	0	0	11804	0.124444	0.652337	0.0429632	0.0658604	0.662611	0.043643	0.0658652	0.933333	231	goodH	0.514691	0.587657	0.293828	FALSE
V1232	0.511855	0.541013	2	0	0	11860	0.366528	0.834062	0.164413	0.197123	0.852055	0.167979	0.197145	0.758333	232	goodH	0.514691	0.414046	0.207023	FALSE
V1233	0.511855	0.541013	2	0	0	11864	0.290345	0.340009	0.0509187	0.149757	0.37401	0.0560219	0.149787	0.82377	233	goodH	0.514691	0.998166	0.500917	FALSE
V1234	0.511855	0.541013	2	0	0	11865	0.407165	0.25786	0.0537825	0.208573	0.293185	0.061163	0.208616	0.715447	234	goodH	0.514691	0.836738	0.581631	FALSE
V1235	0.511855	0.541013	2	0	0	11867	0.102465	0.0584744	0.0030208	0.0516602	0.103906	0.00536917	0.0516734	0.945833	235	goodH	0.514691	0.349482	0.825259	FALSE
V1236	0.511855	0.541013	2	0	0	11869	0.0327778	0.0651395	0.00107719	0.0165367	0.112057	0.00185353	0.016541	0.983333	236	lowH	0.514691	0.374162	0.812919	FALSE
V1237	0.511855	0.541013	2	0	0	11896	0.169061	0.627814	0.0561535	0.0894429	0.658457	0.0589077	0.0894633	0.90678	237	goodH	0.514691	0.592186	0.296093	FALSE
V1238	0.511855	0.541013	2	0	0	11909	0.480678	0.317952	0.0787312	0.24762	0.349808	0.086643	0.247687	0.401709	238	goodH	0.514691	0.952331	0.523834	FALSE
V1239	0.511855	0.541013	2	0	0	11919	0.131569	0.17663	0.0118477	0.0670766	0.233761	0.0156871	0.0671074	0.929204	239	goodH	0.514691	0.701686	0.649157	FALSE
V1240	0.511855	0.541013	2	0	0	29187	0.116219	0.401435	0.0241765	0.0602251	0.419664	0.0252779	0.0602336	0.938053	240	goodH	0.514691	0.920763	0.460381	FALSE
V1241	0.511855	0.541013	2	0	0	29205	0.169061	0.480069	0.0424118	0.0883451	0.521636	0.0460973	0.0883706	0.90678	241	goodH	0.514691	0.762589	0.381294	FALSE
V1242	0.511855	0.541013	2	0	0	75482	0.0428978	0.238281	0.00523088	0.0219526	0.268418	0.00589435	0.0219596	0.97807	242	lowH	0.514691	0.782246	0.608877	FALSE
V1243	0.511855	0.541013	2	0	0	75483	0.059017	0.260616	0.00788355	0.0302496	0.287523	0.0086998	0.0302578	0.969565	243	lowH	0.514691	0.824499	0.58775	FALSE
V1244	0.511855	0.541013	2	0	0	75534	0.0398242	0.256254	0.00522419	0.0203868	0.2823	0.0057562	0.0203903	0.979675	244	lowH	0.514691	0.813097	0.593452	FALSE
V1245	0.511855	0.541013	2	0	0	75548	0.023712	-0.000281175	-3.35e-06	0.011903	0.0516283	0.000614728	0.0119068	0.988	245	lowH	0.519195	0.182034	0.908983	FALSE
V1246	0.511855	0.541013	2	0	0	75557	0.20832	0.825979	0.0923748	0.111837	0.840201	0.0939723	0.111845	0.88189	246	goodH	0.514691	0.423218	0.211609	FALSE
V1247	0.511855	0.541013	2	0	0	75559	0.084128	0.346547	0.0150249	0.0433561	0.361794	0.0156874	0.0433602	0.956	247	lowH	0.514691	0.975286	0.512357	FALSE
V1248	0.511855	0.541013	2	0	0	75568	0.0235261	0.108097	0.00128694	0.0119055	0.14872	0.00177097	0.0119081	0.988095	248	lowH	0.514691	0.480692	0.759654	FALSE
V1249	0.511855	0.541013	2	0	0	75571	0.0971232	0.28802	0.014347	0.0498126	0.308386	0.0153632	0.049818	0.948819	249	lowH	0.514691	0.868968	0.565516	FALSE
V1250	0.511855	0.541013	2	0	0	75574	0.023343	0.000836535	9.8e-06	0.011718	0.0517799	0.00060692	0.0117212	0.988189	250	lowH	0.519168	0.182544	0.908728	FALSE
V1251	0.511855	0.541013	2	0	0	75624	0.206909	0.826288	0.0917855	0.111082	0.840371	0.0933568	0.11109	0.882812	251	goodH	0.514691	0.423085	0.211542	FALSE
V1252	0.511855	0.541013	2	0	0	75667	0.489956	0.399801	0.101507	0.253893	0.431968	0.109692	0.253935	0.570866	252	goodH	0.514691	0.900059	0.450029	FALSE
V1253	0.511855	0.541013	2	0	0	75680	0.00784302	0.0585072	0.000231352	0.00395424	0.104138	0.000411884	0.00395519	0.996063	253	lowH	0.514691	0.350189	0.824906	FALSE
V1254	0.511855	0.541013	2	0	0	75689	0.0382996	0.0745296	0.00144074	0.0193311	0.117415	0.00227028	0.0193355	0.980469	254	lowH	0.514691	0.390186	0.804907	FALSE
V1255	0.511855	0.541013	2	0	0	75713	0.0605469	0.217797	0.00672784	0.0308904	0.245979	0.00759953	0.030895	0.96875	255	lowH	0.514691	0.730678	0.634661	FALSE
V1256	0.511855	0.541013	2	0	0	75733	0.131688	0.468043	0.0321127	0.0686106	0.493197	0.0338433	0.0686202	0.929134	256	goodH	0.514691	0.803747	0.401873	FALSE
V1257	0.511855	0.541013	2	0	0	75746	0.196168	0.875617	0.0926278	0.105786	0.888357	0.0939822	0.105793	0.889764	257	goodH	0.514691	0.387175	0.193587	FALSE
V1258	0.511855	0.541013	2	0	0	75748	0.0382996	0.0745296	0.00144074	0.0193311	0.117415	0.00227028	0.0193355	0.980469	258	lowH	0.514691	0.390186	0.804907	FALSE
V1259	0.511855	0.541013	2	0	0	75759	0.131688	0.468043	0.0321127	0.0686106	0.493197	0.0338433	0.0686202	0.929134	259	goodH	0.514691	0.803747	0.401873	FALSE
V1260	0.511855	0.541013	2	0	0	75790	0.015747	-0.00144876	-1.15e-05	0.00790391	0.0503464	0.000398047	0.00790616	0.992063	260	lowH	0.519676	0.177722	0.911139	FALSE
V1261	0.511855	0.541013	2	0	0	75799	0.2112	0.812665	0.0920734	0.113298	0.828491	0.0938749	0.113308	0.88	261	goodH	0.514691	0.432478	0.216239	FALSE
V1262	0.511855	0.541013	2	0	0	75820	0.497449	0.42656	0.110176	0.25829	0.45331	0.117103	0.258328	0.535714	262	goodH	0.514691	0.865243	0.432622	FALSE
V1263	0.511855	0.541013	2	0	0	75904	0.366669	0.776569	0.152453	0.196317	0.799295	0.156938	0.196346	0.758197	263	goodH	0.514691	0.456459	0.228229	FALSE
V1264	0.511855	0.541013	2	0	0	136407	0.0610746	0.112869	0.00349346	0.0309514	0.15758	0.00488003	0.0309686	0.968468	264	lowH	0.514691	0.50537	0.747315	FALSE
V1265	0.511855	0.541013	2	0	0	136433	0.109335	0.145398	0.00808158	0.0555824	0.193781	0.010777	0.0556143	0.941964	265	goodH	0.514691	0.602109	0.698946	FALSE
V1266	0.511855	0.541013	2	0	0	136442	0.0266618	0.0719991	0.000969546	0.0134661	0.12236	0.00164854	0.0134729	0.986486	266	lowH	0.514691	0.404831	0.797584	FALSE
V1267	0.511855	0.541013	2	0	0	136457	0.0414752	0.0625183	0.00131038	0.02096	0.132843	0.00278583	0.0209709	0.978814	267	lowH	0.514691	0.435444	0.782278	FALSE
V1268	0.511855	0.541013	2	0	0	136484	0.0166655	0.0303269	0.000254347	0.00838685	0.0818311	0.000686531	0.00838961	0.991597	268	lowH	0.514691	0.280744	0.859628	FALSE
V1269	0.511855	0.541013	2	0	0	136503	0.0727703	0.33479	0.0125493	0.0374842	0.352438	0.0132125	0.0374889	0.962185	269	lowH	0.514691	0.957413	0.521294	FALSE
V1270	0.511855	0.541013	2	0	0	136509	0.0327778	0.141381	0.00235146	0.0166321	0.180307	0.00299957	0.0166359	0.983333	270	lowH	0.514691	0.566856	0.716572	FALSE
V1271	0.511855	0.541013	2	0	0	136532	0.054432	0.0969459	0.0026743	0.0275855	0.168545	0.00465108	0.0275955	0.972	271	lowH	0.514691	0.535357	0.732321	FALSE
V1272	0.511855	0.541013	2	0	0	136535	0.046848	0.267235	0.00641146	0.0239918	0.291512	0.00699477	0.0239948	0.976	272	lowH	0.514691	0.833136	0.583432	FALSE
V1273	0.511855	0.541013	2	0	0	136538	0.061952	0.310316	0.00987722	0.0318296	0.329831	0.0104994	0.0318328	0.968	273	lowH	0.514691	0.912922	0.543539	FALSE
V1274	0.511855	0.541013	2	0	0	136541	0.0235261	0.0799511	0.000949825	0.0118801	0.123377	0.00146605	0.0118827	0.988095	274	lowH	0.514691	0.407827	0.796086	FALSE
V1275	0.511855	0.541013	2	0	0	136580	0.0457764	0.0758972	0.00175375	0.0231069	0.118441	0.00273742	0.0231121	0.976562	275	lowH	0.514691	0.393236	0.803382	FALSE
V1276	0.511855	0.541013	2	0	0	136582	0.0385951	0.195076	0.00383486	0.0196582	0.226347	0.00445031	0.0196615	0.980315	276	lowH	0.514691	0.68377	0.658115	FALSE
V1277	0.511855	0.541013	2	0	0	136583	0.023343	0.0920766	0.00108924	0.0118297	0.168314	0.0019919	0.0118344	0.988189	277	lowH	0.514691	0.534732	0.732634	FALSE
V1278	0.511855	0.541013	2	0	0	136586	0.0978521	0.343346	0.0173042	0.0503988	0.358343	0.0180615	0.0504027	0.948413	278	lowH	0.514691	0.96873	0.515635	FALSE
V1279	0.511855	0.541013	2	0	0	136604	0.192672	0.32472	0.0322352	0.0992709	0.363652	0.0361076	0.0992916	0.892	279	goodH	0.514691	0.978801	0.510599	FALSE
V1280	0.511855	0.541013	2	0	0	136606	0.0398242	0.110188	0.00222112	0.0201575	0.151141	0.00304731	0.0201621	0.979675	280	lowH	0.514691	0.487474	0.756263	FALSE
V1281	0.511855	0.541013	2	0	0	136629	0.157317	0.866774	0.0735712	0.0848793	0.873259	0.0741253	0.0848835	0.913934	281	goodH	0.514691	0.398132	0.199066	FALSE
V1282	0.511855	0.541013	2	0	0	136630	0.0322494	0.164174	0.00270304	0.0164645	0.253749	0.00418072	0.0164758	0.983607	282	lowH	0.514691	0.748778	0.625611	FALSE
V1283	0.511855	0.541013	2	0	0	136634	0.0165278	-0.0147637	-0.000122374	0.00828884	0.0411893	0.000341582	0.00829297	0.991667	283	lowH	0.523751	0.146615	0.926692	FALSE
V1284	0.511855	0.541013	2	0	0	136675	0.255619	0.136457	0.0177285	0.12992	0.19322	0.0251192	0.130003	0.849558	284	goodH	0.514691	0.600658	0.699671	FALSE
V1285	0.511855	0.541013	2	0	0	138418	0.0694749	0.162864	0.00577916	0.0354847	0.24694	0.00877307	0.0355271	0.963964	285	lowH	0.514691	0.732931	0.633535	FALSE
V1286	0.511855	0.541013	2	0	0	138427	0.317831	0.206153	0.0335057	0.162528	0.257424	0.0418665	0.162636	0.801802	286	goodH	0.514691	0.757247	0.621376	FALSE
V1287	0.511855	0.541013	2	0	0	138428	0.10314	0.135728	0.00712485	0.0524935	0.207925	0.0109251	0.0525436	0.945455	287	goodH	0.514691	0.63818	0.68091	FALSE
V1288	0.511855	0.541013	2	0	0	140811	0.0444215	0.0131406	0.000293475	0.0223335	0.0702418	0.00156976	0.022348	0.977273	288	lowH	0.515645	0.243517	0.878241	FALSE
V1289	0.511855	0.541013	2	0	0	140865	0.270181	0.187471	0.0257951	0.137595	0.219504	0.03021	0.137629	0.838983	289	goodH	0.514691	0.667016	0.666492	FALSE
V1290	0.511855	0.541013	2	0	0	140868	0.0570934	0.262006	0.00766312	0.0292479	0.28784	0.00842038	0.0292537	0.970588	290	lowH	0.514691	0.825187	0.587406	FALSE
V1291	0.511855	0.541013	2	0	0	140886	0.0401438	0.12235	0.00249721	0.0204103	0.20564	0.00419965	0.0204223	0.979508	291	lowH	0.514691	0.632417	0.683791	FALSE
V1292	0.511855	0.541013	2	0	0	140914	0.152778	0.867157	0.0713496	0.0822798	0.873404	0.071866	0.0822827	0.916667	292	goodH	0.514691	0.398025	0.199013	FALSE
V1293	0.511855	0.541013	2	0	0	140922	0.134625	0.238715	0.0164212	0.0687902	0.263321	0.0181164	0.0687996	0.927419	293	goodH	0.514691	0.77072	0.61464	FALSE
V1294	0.511855	0.541013	2	0	0	140937	0.189041	0.12832	0.0122934	0.0958025	0.162368	0.0155593	0.0958276	0.894309	294	goodH	0.514691	0.518539	0.74073	FALSE
V1295	0.511855	0.541013	2	0	0	140946	0.0310001	0.168389	0.00266428	0.0158222	0.253868	0.00401864	0.0158297	0.984252	295	lowH	0.514691	0.749052	0.625474	FALSE
V1296	0.511855	0.541013	2	0	0	140956	0.015624	0.0217043	0.000170499	0.00785551	0.0707954	0.000556286	0.00785765	0.992126	296	lowH	0.515645	0.245314	0.877343	FALSE
V1297	0.511855	0.541013	2	0	0	140957	0.0310001	0.168389	0.00266428	0.0158222	0.253868	0.00401864	0.0158297	0.984252	297	lowH	0.514691	0.749052	0.625474	FALSE
V1298	0.511855	0.541013	2	0	0	140970	0.0388952	0.221676	0.00440079	0.0198524	0.25054	0.00497461	0.0198556	0.980159	298	lowH	0.514691	0.741333	0.629333	FALSE
V1299	0.511855	0.541013	2	0	0	140980	0.26707	0.219568	0.0299267	0.136298	0.249145	0.0339636	0.13632	0.84127	299	goodH	0.514691	0.738085	0.630957	FALSE
V1300	0.511855	0.541013	2	0	0	140982	0.281264	0.208874	0.0299527	0.143401	0.237981	0.034132	0.143423	0.830709	300	goodH	0.514691	0.711774	0.644113	FALSE
V1301	0.511855	0.541013	2	0	0	141015	0.0457764	0.0613312	0.00141563	0.0230817	0.105308	0.00243125	0.023087	0.976562	301	lowH	0.514691	0.353755	0.823123	FALSE
V1302	0.511855	0.541013	2	0	0	141021	0.0231628	0.0809055	0.000946354	0.011697	0.123573	0.00144576	0.0116997	0.988281	302	lowH	0.514691	0.408404	0.795798	FALSE
V1303	0.511855	0.541013	2	0	0	141024	0.0822449	0.391416	0.0166546	0.0425495	0.411329	0.0175037	0.042554	0.957031	303	lowH	0.514691	0.935057	0.467529	FALSE
V1304	0.511855	0.541013	2	0	0	141032	0.0531921	0.265232	0.00722398	0.0272364	0.288965	0.00787136	0.0272398	0.972656	304	lowH	0.514691	0.827628	0.586186	FALSE
V1305	0.511855	0.541013	2	0	0	141069	0.0762157	0.131233	0.00507456	0.0386685	0.178762	0.00691456	0.0386801	0.960317	305	lowH	0.514691	0.562759	0.71862	FALSE
V1306	0.511855	0.541013	2	0	0	141111	0.0503864	0.168917	0.00434345	0.0257134	0.243823	0.0062741	0.0257322	0.974138	306	lowH	0.514691	0.725608	0.637196	FALSE
V1307	0.511855	0.541013	2	0	0	141135	0.27974	0.757292	0.11354	0.149929	0.785272	0.117766	0.149969	0.831858	307	goodH	0.514691	0.468444	0.234222	FALSE
V1308	0.511855	0.541013	2	0	0	141143	0.0516877	0.319425	0.00853027	0.026705	0.379053	0.0101291	0.026722	0.973451	308	lowH	0.514691	0.992539	0.496269	FALSE
V1309	0.511855	0.541013	2	0	0	145668	0.0694749	0.0968881	0.00341114	0.035207	0.158404	0.00558155	0.0352362	0.963964	309	lowH	0.514691	0.507644	0.746178	FALSE
V1310	0.511855	0.541013	2	0	0	145669	0.0350765	0.197585	0.00355321	0.0179832	0.291594	0.00525026	0.0180054	0.982143	310	lowH	0.514691	0.833312	0.583344	FALSE
V1311	0.511855	0.541013	2	0	0	145695	0.0347717	0.120047	0.00211678	0.017633	0.16402	0.00289382	0.0176431	0.982301	311	lowH	0.514691	0.523056	0.738472	FALSE
V1312	0.511855	0.541013	2	0	0	145706	0.0261963	0.0127958	0.000168512	0.0131693	0.0690307	0.000909716	0.0131784	0.986726	312	lowH	0.515645	0.239581	0.88021	FALSE
V1313	0.511855	0.541013	2	0	0	145806	0.0251005	0.0762873	0.000967356	0.0126804	0.123309	0.00156447	0.0126873	0.987288	313	lowH	0.514691	0.407629	0.796186	FALSE
V1314	0.511855	0.541013	2	0	0	145821	0.287335	0.491162	0.0739496	0.150561	0.526027	0.0792318	0.150623	0.826087	314	goodH	0.514691	0.756424	0.378212	FALSE
V1315	0.511855	0.541013	2	0	0	145824	0.33241	0.706751	0.12553	0.177616	0.731826	0.130024	0.177671	0.789474	315	goodH	0.514691	0.517084	0.258542	FALSE
V1316	0.511855	0.541013	2	0	0	145831	0.0170927	0.0375783	0.000324928	0.0086467	0.146553	0.00126886	0.00865802	0.991379	316	lowH	0.514691	0.474593	0.762703	FALSE
V1317	0.511855	0.541013	2	0	0	145835	0.0957559	0.145261	0.00707714	0.0487202	0.210799	0.0102757	0.0487466	0.94958	317	lowH	0.514691	0.645395	0.677302	FALSE
V1318	0.511855	0.541013	2	0	0	145846	0.492962	0.43386	0.111325	0.256592	0.469098	0.120402	0.256667	0.559322	318	goodH	0.514691	0.840359	0.42018	FALSE
V1319	0.511855	0.541013	2	0	0	145856	0.185493	0.686984	0.0678202	0.0987217	0.717243	0.0708257	0.0987471	0.896552	319	goodH	0.514691	0.531212	0.265606	FALSE
V1320	0.511855	0.541013	2	0	0	145918	0.0341777	0.157462	0.00274838	0.0174543	0.253445	0.00442808	0.0174716	0.982609	320	lowH	0.514691	0.748074	0.625963	FALSE
V1321	0.511855	0.541013	2	0	0	145930	0.0751985	0.0692902	0.00263051	0.0379637	0.116674	0.00443152	0.0379822	0.96087	321	lowH	0.514691	0.387978	0.806011	FALSE
V1322	0.511855	0.541013	2	0	0	145936	0.0175425	0.0268757	0.000237278	0.00882872	0.0817123	0.000721841	0.00883393	0.99115	322	lowH	0.514691	0.280366	0.859817	FALSE
V1323	0.511855	0.541013	2	0	0	145943	0.0605469	0.00210302	6.4e-05	0.0304507	0.0761155	0.00231959	0.0304746	0.96875	323	lowH	0.515549	0.262484	0.868758	FALSE
V1324	0.511855	0.541013	2	0	0	145969	0.195252	0.365823	0.037001	0.101145	0.406253	0.0411079	0.101188	0.890351	324	goodH	0.514691	0.943871	0.471936	FALSE
V1325	0.511855	0.541013	2	0	0	172493	0.083872	0.486587	0.0213191	0.0438134	0.499537	0.0218892	0.043819	0.95614	325	lowH	0.514691	0.794384	0.397192	FALSE
V1326	0.511855	0.541013	2	0	0	172504	0.0401438	0.169051	0.00345649	0.0204464	0.225829	0.00461903	0.0204536	0.979508	326	lowH	0.514691	0.682511	0.658744	FALSE
V1327	0.511855	0.541013	2	0	0	172507	0.117188	0.483566	0.0295528	0.0611143	0.491535	0.0300417	0.0611181	0.9375	327	goodH	0.514691	0.806219	0.40311	FALSE
V1328	0.511855	0.541013	2	0	0	172509	0.0792296	0.00343562	0.000136916	0.0398519	0.0775433	0.00309179	0.0398718	0.958678	328	lowH	0.515374	0.267064	0.866468	FALSE
V1329	0.511855	0.541013	2	0	0	172515	0.015872	-0.0084898	-6.76e-05	0.00796266	0.0444618	0.00035415	0.00796526	0.992	329	lowH	0.522038	0.157793	0.921104	FALSE
V1330	0.511855	0.541013	2	0	0	172804	0.0344721	0.0340051	0.000591517	0.017395	0.116004	0.00201925	0.0174067	0.982456	330	lowH	0.514691	0.385982	0.807009	FALSE
V1331	0.511855	0.541013	2	0	0	172835	0.0639301	0.50452	0.0168305	0.0333594	0.50452	0.0168305	0.0333594	0.966942	331	lowH	0.514691	0.7871	0.39355	FALSE
V1332	0.511855	0.541013	2	0	0	172844	0.300826	0.133646	0.020389	0.15256	0.173208	0.0264311	0.152597	0.815574	332	goodH	0.514691	0.547926	0.726037	FALSE
V1333	0.511855	0.541013	2	0	0	172846	0.300826	0.133646	0.020389	0.15256	0.173208	0.0264311	0.152597	0.815574	333	goodH	0.514691	0.547926	0.726037	FALSE
V1334	0.511855	0.541013	2	0	0	172868	0.117188	0.379363	0.0229784	0.060571	0.390759	0.0236707	0.0605762	0.9375	334	goodH	0.514691	0.971295	0.485648	FALSE
V1335	0.511855	0.541013	2	0	0	172887	0.0580393	0.261342	0.00777258	0.0297411	0.287702	0.00855857	0.029748	0.970085	335	lowH	0.514691	0.824888	0.587556	FALSE
V1336	0.511855	0.541013	2	0	0	278821	0.3072	0.28742	0.0453074	0.157634	0.312616	0.0492863	0.157658	0.810484	336	goodH	0.514691	0.877775	0.561112	FALSE
V1337	0.511855	0.541013	2	0	0	279001	0.472912	0.390824	0.0960055	0.245649	0.422968	0.103947	0.245757	0.616379	337	goodH	0.514691	0.915156	0.457578	FALSE
V1338	0.511855	0.541013	2	0	0	279023	0.177136	0.539334	0.0502708	0.0932092	0.553984	0.0516474	0.093229	0.901786	338	goodH	0.514691	0.718328	0.359164	FALSE
V1339	0.511855	0.541013	2	0	0	279030	0.108427	0.131077	0.0072184	0.0550698	0.180772	0.00996204	0.0551082	0.942478	339	goodH	0.514691	0.568088	0.715956	FALSE
V1340	0.511855	0.541013	2	0	0	279040	0.273827	0.831972	0.123289	0.148189	0.849623	0.125936	0.148226	0.836283	340	goodH	0.514691	0.415911	0.207956	FALSE
V1341	0.511855	0.541013	2	0	0	279044	0.178557	0.538781	0.0506273	0.0939664	0.553595	0.0520308	0.093987	0.900901	341	goodH	0.514691	0.718844	0.359422	FALSE
V1342	0.511855	0.541013	2	0	0	279052	0.496938	0.154329	0.0390039	0.252732	0.193975	0.0490507	0.252871	0.53913	342	goodH	0.514691	0.60261	0.698695	FALSE
V1343	0.511855	0.541013	2	0	0	279064	0.486852	0.473237	0.12064	0.254924	0.503073	0.128302	0.255037	0.581081	343	goodH	0.514691	0.789207	0.394604	FALSE
V1344	0.511855	0.541013	2	0	0	282493	0.446446	0.420044	0.0978854	0.233036	0.449716	0.104861	0.233172	0.663636	344	goodH	0.514691	0.87101	0.435505	FALSE
V1345	0.511855	0.541013	2	0	0	282496	0.404793	0.17015	0.0351364	0.206503	0.21955	0.0453815	0.206702	0.718182	345	goodH	0.514691	0.66713	0.666435	FALSE
V1346	0.511855	0.541013	2	0	0	282502	0.446446	0.420044	0.0978854	0.233036	0.449716	0.104861	0.233172	0.663636	346	goodH	0.514691	0.87101	0.435505	FALSE
V1347	0.511855	0.541013	2	0	0	1085	0.0688776	0.163355	0.00574245	0.0351532	0.246316	0.00866556	0.0351807	0.964286	347	lowH	0.514691	0.731467	0.634267	FALSE
V1348	0.511855	0.541013	2	0	0	1112	0.118172	0.543618	0.0337369	0.06206	0.554616	0.0344235	0.0620672	0.936937	348	goodH	0.514691	0.717489	0.358745	FALSE
V1349	0.511855	0.541013	2	0	0	1156	0.0344721	0.240827	0.00424838	0.0176408	0.270905	0.00478034	0.0176458	0.982456	349	lowH	0.514691	0.787831	0.606084	FALSE
V1350	0.511855	0.541013	2	0	0	1159	0.151569	0.152294	0.0117254	0.0769921	0.187736	0.0144588	0.0770166	0.917391	350	goodH	0.514691	0.5864	0.7068	FALSE
V1351	0.511855	0.541013	2	0	0	1166	0.171671	0.744865	0.0683597	0.0917746	0.762968	0.0700323	0.0917893	0.905172	351	goodH	0.514691	0.48816	0.24408	FALSE
V1352	0.511855	0.541013	2	0	0	1189	0.167785	0.745815	0.0668366	0.0896155	0.76337	0.0684189	0.0896274	0.907563	352	goodH	0.514691	0.487797	0.243899	FALSE
V1353	0.511855	0.541013	2	0	0	1196	0.071614	0.0789388	0.00285486	0.0361655	0.122908	0.00444633	0.036176	0.96281	353	lowH	0.514691	0.406449	0.796776	FALSE
V1354	0.511855	0.541013	2	0	0	1198	0.165289	0.746404	0.0658522	0.0882261	0.763612	0.0673781	0.0882361	0.909091	354	goodH	0.514691	0.487579	0.24379	FALSE
V1355	0.511855	0.541013	2	0	0	1200	0.449732	0.205772	0.0472053	0.229406	0.243058	0.0557711	0.229456	0.658537	355	goodH	0.514691	0.723806	0.638097	FALSE
V1356	0.511855	0.541013	2	0	0	1201	0.047971	0.0864143	0.00209764	0.0242743	0.148131	0.00359725	0.0242842	0.97541	356	lowH	0.514691	0.479037	0.760482	FALSE
V1357	0.511855	0.541013	2	0	0	1229	0.168282	0.711163	0.0636619	0.089518	0.729668	0.0653258	0.089528	0.907258	357	goodH	0.514691	0.519151	0.259575	FALSE
V1358	0.511855	0.541013	2	0	0	1230	0.192672	0.129093	0.0126019	0.0976189	0.162294	0.0158459	0.0976371	0.892	358	goodH	0.514691	0.518337	0.740831	FALSE
V1359	0.511855	0.541013	2	0	0	1247	0.132653	0.212969	0.014427	0.067742	0.258088	0.0174877	0.0677585	0.928571	359	goodH	0.514691	0.758772	0.620614	FALSE
V1360	0.511855	0.541013	2	0	0	1273	0.168282	0.709294	0.063479	0.089496	0.727992	0.0651596	0.0895059	0.907258	360	goodH	0.514691	0.520762	0.260381	FALSE
V1361	0.511855	0.541013	2	0	0	1276	0.023712	0.0931462	0.00111651	0.0119866	0.135608	0.00162587	0.0119895	0.988	361	lowH	0.514691	0.443418	0.778291	FALSE
V1362	0.511855	0.541013	2	0	0	1288	0.173568	0.67922	0.0625511	0.0920926	0.699066	0.0643867	0.0921039	0.904	362	goodH	0.514691	0.549363	0.274681	FALSE
V1363	0.511855	0.541013	2	0	0	1324	0.370727	0.179105	0.0338004	0.188719	0.217787	0.0411105	0.188765	0.754237	363	goodH	0.514691	0.662779	0.66861	FALSE
V1364	0.511855	0.541013	2	0	0	1331	0.0404685	0.0374763	0.000763558	0.0203744	0.0867151	0.00176736	0.0203812	0.0206612	364	lowH	0.514691	0.296195	0.851903	FALSE
V1365	0.511855	0.541013	2	0	0	1382	0.0169479	0.0384461	0.000328146	0.00853522	0.0900248	0.000768695	0.0085387	0.991453	365	lowH	0.514691	0.306586	0.846707	FALSE
V1366	0.511855	0.541013	2	0	0	1390	0.361735	0.766985	0.148576	0.193715	0.791892	0.153431	0.193752	0.762931	366	goodH	0.514691	0.462747	0.231374	FALSE
V1367	0.511855	0.541013	2	0	0	1399	0.361965	0.786897	0.152726	0.194086	0.808	0.156846	0.194117	0.762712	367	goodH	0.514691	0.449173	0.224586	FALSE
V1368	0.511855	0.541013	2	0	0	1423	0.339612	0.790075	0.14395	0.182199	0.812861	0.148128	0.18223	0.783186	368	goodH	0.514691	0.445155	0.222578	FALSE
V1369	0.511855	0.541013	2	0	0	1438	0.464126	0.340679	0.0816925	0.239793	0.385023	0.0923603	0.239883	0.633929	369	goodH	0.514691	0.981647	0.490824	FALSE
V1370	0.511855	0.541013	2	0	0	1447	0.483471	0.374653	0.0938598	0.250525	0.412323	0.103335	0.250617	0.590909	370	goodH	0.514691	0.933342	0.466671	FALSE
V1371	0.511855	0.541013	2	0	0	1450	0.20843	0.116369	0.0122972	0.105674	0.16531	0.017478	0.105729	0.881818	371	goodH	0.514691	0.526573	0.736714	FALSE
V1372	0.511855	0.541013	2	0	0	47095	0.0347717	0.0386789	0.000677423	0.017514	0.0915543	0.00160421	0.0175219	0.982301	372	lowH	0.514691	0.311366	0.844317	FALSE
V1373	0.511855	0.541013	2	0	0	47107	0.0491491	0.185444	0.0046416	0.0250297	0.219617	0.00549838	0.0250362	0.97479	373	lowH	0.514691	0.667296	0.666352	FALSE
V1374	0.511855	0.541013	2	0	0	47111	0.0407986	0.13542	0.00280264	0.0206959	0.174792	0.00361852	0.0207019	0.979167	374	lowH	0.514691	0.552173	0.723914	FALSE
V1375	0.511855	0.541013	2	0	0	47121	0.0317378	0.125163	0.00201307	0.0160836	0.164515	0.00264663	0.0160875	0.983871	375	lowH	0.514691	0.524406	0.737797	FALSE
V1376	0.511855	0.541013	2	0	0	47125	0.0472164	0.157616	0.00378049	0.0239854	0.193229	0.00463567	0.0239905	0.975806	376	lowH	0.514691	0.600682	0.699659	FALSE
V1377	0.511855	0.541013	2	0	0	47135	0.046848	0.179944	0.00428956	0.0238383	0.213035	0.00507939	0.023843	0.976	377	lowH	0.514691	0.650982	0.674509	FALSE
V1378	0.511855	0.541013	2	0	0	47139	0.126752	0.69518	0.0467765	0.067287	0.705261	0.0474577	0.0672911	0.932	378	goodH	0.514691	0.543109	0.271554	FALSE
V1379	0.511855	0.541013	2	0	0	47150	0.133632	0.223201	0.0152374	0.0682674	0.261492	0.0178552	0.0682821	0.928	379	goodH	0.514691	0.766557	0.616722	FALSE
V1380	0.511855	0.541013	2	0	0	47151	0.015747	0.0430946	0.000341752	0.00793028	0.0904325	0.000717342	0.00793235	0.992063	380	lowH	0.514691	0.307862	0.846069	FALSE
V1381	0.511855	0.541013	2	0	0	47185	0.196168	0.875617	0.0926278	0.105786	0.888357	0.0939822	0.105793	0.889764	381	goodH	0.514691	0.387175	0.193587	FALSE
V1382	0.511855	0.541013	2	0	0	47209	0.0310001	0.135406	0.00213701	0.0157822	0.224271	0.00354115	0.0157896	0.984252	382	lowH	0.514691	0.67871	0.660645	FALSE
V1383	0.511855	0.541013	2	0	0	47241	0.0610081	0.181836	0.00564448	0.0310416	0.213787	0.00663741	0.0310469	0.968504	383	lowH	0.514691	0.652856	0.673572	FALSE
V1384	0.511855	0.541013	2	0	0	47242	0.21286	0.798764	0.0910685	0.114012	0.813998	0.0928128	0.114021	0.878906	384	goodH	0.514691	0.444221	0.22211	FALSE
V1385	0.511855	0.541013	2	0	0	47251	0.0605469	0.166931	0.00514716	0.0308341	0.226048	0.00697214	0.0308437	0.96875	385	lowH	0.514691	0.683043	0.658479	FALSE
V1386	0.511855	0.541013	2	0	0	47320	0.0231628	0.0216668	0.000252317	0.0116453	0.0701649	0.0008173	0.0116483	0.0117188	386	lowH	0.515645	0.243268	0.878366	FALSE
V1387	0.511855	0.541013	2	0	0	47377	0.337372	0.183017	0.0314347	0.171758	0.221107	0.0379846	0.171793	0.785156	387	goodH	0.514691	0.670962	0.664519	FALSE
V1388	0.511855	0.541013	2	0	0	47383	0.46875	0.432833	0.105433	0.243589	0.464466	0.113158	0.24363	0.625	388	goodH	0.514691	0.847584	0.423792	FALSE
V1389	0.511855	0.541013	2	0	0	47395	0.233434	0.279321	0.0334807	0.119865	0.323099	0.0387376	0.119894	0.865079	389	goodH	0.514691	0.899311	0.550345	FALSE
V1390	0.511855	0.541013	2	0	0	47403	0.202275	0.863688	0.094106	0.108958	0.875801	0.0954322	0.108966	0.885827	390	goodH	0.514691	0.396266	0.198133	FALSE
V1391	0.511855	0.541013	2	0	0	47405	0.0310001	0.168389	0.00266428	0.0158222	0.253868	0.00401864	0.0158297	0.984252	391	lowH	0.514691	0.749052	0.625474	FALSE
V1392	0.511855	0.541013	2	0	0	47432	0.234415	0.16629	0.0198342	0.119275	0.211426	0.0252258	0.119313	0.864407	392	goodH	0.514691	0.646964	0.676518	FALSE
V1393	0.511855	0.541013	2	0	0	47435	0.459557	0.260231	0.0613822	0.235876	0.307016	0.0724498	0.23598	0.357798	393	goodH	0.514691	0.8661	0.56695	FALSE
V1394	0.511855	0.541013	2	0	0	47451	0.46503	0.471618	0.11442	0.242611	0.505618	0.122695	0.242663	0.632231	394	goodH	0.514691	0.785504	0.392752	FALSE
V1395	0.511855	0.541013	2	0	0	47452	0.129636	0.694373	0.0477881	0.0688219	0.704749	0.0485053	0.0688264	0.930328	395	goodH	0.514691	0.543622	0.271811	FALSE
V1396	0.511855	0.541013	2	0	0	47456	0.0860992	0.117472	0.00512218	0.0436035	0.156631	0.00683133	0.0436141	0.954918	396	lowH	0.514691	0.502747	0.748627	FALSE
V1397	0.511855	0.541013	2	0	0	47462	0.100106	0.165819	0.00844761	0.0509448	0.216264	0.0110208	0.0509598	0.947154	397	goodH	0.514691	0.659011	0.670495	FALSE
V1398	0.511855	0.541013	2	0	0	47517	0.0428978	0.144386	0.00314522	0.0217834	0.184843	0.00402792	0.0217911	0.97807	398	lowH	0.514691	0.578821	0.71059	FALSE
V1399	0.511855	0.541013	2	0	0	47519	0.0344721	0.120176	0.00209976	0.0174723	0.163572	0.00285907	0.0174789	0.982456	399	lowH	0.514691	0.521832	0.739084	FALSE
V1400	0.511855	0.541013	2	0	0	47532	0.198302	0.834156	0.089129	0.106849	0.851002	0.0909422	0.106865	0.888393	400	goodH	0.514691	0.414852	0.207426	FALSE
V1401	0.511855	0.541013	2	0	0	47546	0.149014	0.893631	0.0721341	0.0807203	0.899559	0.0726167	0.0807248	0.918919	401	goodH	0.514691	0.379241	0.18962	FALSE
V1402	0.511855	0.541013	2	0	0	84217	0.21875	0.87815	0.103994	0.118424	0.892308	0.105685	0.11844	0.875	402	goodH	0.514691	0.384358	0.192179	FALSE
V1403	0.511855	0.541013	2	0	0	12877	0.0516877	0.112326	0.00294691	0.0262354	0.1711	0.00449065	0.0262458	0.973451	403	lowH	0.514691	0.542258	0.728871	FALSE
V1404	0.511855	0.541013	2	0	0	12913	0.0933913	0.0690612	0.00325705	0.0471618	0.113313	0.00534577	0.0471772	0.950893	404	lowH	0.514691	0.377932	0.811034	FALSE
V1405	0.511855	0.541013	2	0	0	12955	0.130502	0.015399	0.00101077	0.065639	0.0701521	0.00460643	0.0656634	0.929825	405	goodH	0.515645	0.243226	0.878387	FALSE
V1406	0.511855	0.541013	2	0	0	12959	0.0428978	0.0919469	0.00199924	0.0217435	0.15605	0.00339455	0.0217529	0.97807	406	lowH	0.514691	0.501137	0.749431	FALSE
V1407	0.511855	0.541013	2	0	0	13016	0.496284	0.247593	0.062932	0.254175	0.284618	0.0723646	0.254251	0.456897	407	goodH	0.514691	0.818171	0.590914	FALSE
V1408	0.511855	0.541013	2	0	0	13032	0.0407986	-0.00805721	-0.000164937	0.0204707	0.0463757	0.000949695	0.0204783	0.979167	408	lowH	0.52174	0.164298	0.917851	FALSE
V1409	0.511855	0.541013	2	0	0	13036	0.164069	0.0869114	0.0072091	0.0829477	0.137086	0.0113744	0.0829728	0.909836	409	goodH	0.514691	0.447665	0.776167	FALSE
V1410	0.511855	0.541013	2	0	0	61332	0.0266618	-0.0114979	-0.000153818	0.0133779	0.043692	0.000584778	0.0133841	0.986486	410	lowH	0.522475	0.155169	0.922415	FALSE
V1411	0.511855	0.541013	2	0	0	61336	0.385817	0.185121	0.0364505	0.196901	0.227764	0.0448619	0.196967	0.738938	411	goodH	0.514691	0.687214	0.656393	FALSE
V1412	0.511855	0.541013	2	0	0	61340	0.0269008	-0.00688924	-9.3e-05	0.0135036	0.0483057	0.000652597	0.0135097	0.986364	412	lowH	0.520658	0.170835	0.914583	FALSE
V1413	0.511855	0.541013	2	0	0	61342	0.251236	0.115853	0.0147709	0.127497	0.167758	0.0213968	0.127545	0.852679	413	goodH	0.514691	0.533226	0.733387	FALSE
V1414	0.511855	0.541013	2	0	0	61349	0.0432689	0.0165639	0.000360403	0.0217584	0.0673622	0.00146625	0.0217666	0.977876	414	lowH	0.515669	0.234143	0.882928	FALSE
V1415	0.511855	0.541013	2	0	0	61353	0.0784711	0.334326	0.0135634	0.0405695	0.364324	0.0147841	0.0405795	0.959091	415	lowH	0.514691	0.980067	0.509966	FALSE
V1416	0.511855	0.541013	2	0	0	61361	0.0181803	0.0388667	0.000356043	0.00916063	0.0898538	0.000823391	0.00916367	0.990826	416	lowH	0.514691	0.306051	0.846975	FALSE
V1417	0.511855	0.541013	2	0	0	61366	0.0440305	0.0170264	0.000377028	0.0221438	0.068657	0.00152088	0.0221519	0.977477	417	lowH	0.515645	0.238365	0.880818	FALSE
V1418	0.511855	0.541013	2	0	0	61371	0.228884	0.147336	0.0171661	0.11651	0.200264	0.0233429	0.11656	0.868182	418	goodH	0.514691	0.61876	0.69062	FALSE
V1419	0.511855	0.541013	2	0	0	61377	0.095	0.0453414	0.00217111	0.0478835	0.0928393	0.00444699	0.0478999	0.95	419	lowH	0.514691	0.315373	0.842314	FALSE
V1420	0.511855	0.541013	2	0	0	61379	0.0353867	0.163423	0.0029438	0.0180134	0.200014	0.00360393	0.0180183	0.981982	420	lowH	0.514691	0.618122	0.690939	FALSE
V1421	0.511855	0.541013	2	0	0	61383	0.132653	0.330644	0.0226618	0.0685384	0.360629	0.0247224	0.0685536	0.928571	421	goodH	0.514691	0.973078	0.513461	FALSE
V1422	0.511855	0.541013	2	0	0	61388	0.0353867	0.223382	0.00404401	0.0181035	0.253711	0.00459411	0.0181076	0.981982	422	lowH	0.514691	0.74869	0.625655	FALSE
V1423	0.511855	0.541013	2	0	0	61402	0.0600282	0.193223	0.00592603	0.0306693	0.240865	0.00738979	0.0306802	0.969027	423	lowH	0.514691	0.718622	0.640689	FALSE
V1424	0.511855	0.541013	2	0	0	61404	0.01739	0.0418024	0.000366314	0.00876297	0.09028	0.000791382	0.00876586	0.991228	424	lowH	0.514691	0.307385	0.846308	FALSE
V1425	0.511855	0.541013	2	0	0	61405	0.115266	0.0870459	0.00507347	0.058285	0.127941	0.00745914	0.0583012	0.938596	425	goodH	0.514691	0.421204	0.789398	FALSE
V1426	0.511855	0.541013	2	0	0	61427	0.0261963	0.12848	0.00170826	0.0132959	0.168266	0.00223791	0.0132999	0.986726	426	lowH	0.514691	0.534601	0.7327	FALSE
V1427	0.511855	0.541013	2	0	0	61448	0.0175425	0.0412654	0.000364785	0.00883997	0.0902542	0.000798135	0.00884319	0.99115	427	lowH	0.514691	0.307304	0.846348	FALSE
V1428	0.511855	0.541013	2	0	0	61460	0.225407	0.0611484	0.00696021	0.113825	0.11375	0.0129524	0.113868	0.870536	428	goodH	0.514691	0.379242	0.810379	FALSE
V1429	0.511855	0.541013	2	0	0	61464	0.0347717	0.224248	0.0039892	0.0177893	0.253965	0.00451885	0.0177932	0.982301	429	lowH	0.514691	0.749277	0.625361	FALSE
V1430	0.511855	0.541013	2	0	0	61468	0.0344721	0.0893573	0.00155821	0.017438	0.132518	0.00231153	0.0174431	0.982456	430	lowH	0.514691	0.434504	0.782748	FALSE
V1431	0.511855	0.541013	2	0	0	61474	0.145429	0.485818	0.0369903	0.0761403	0.503621	0.0383505	0.0761496	0.921053	431	goodH	0.514691	0.788409	0.394204	FALSE
V1432	0.511855	0.541013	2	0	0	61485	0.099723	0.0548883	0.0027606	0.0502949	0.0995707	0.00500942	0.0503102	0.947368	432	lowH	0.514691	0.336203	0.831898	FALSE
V1433	0.511855	0.541013	2	0	0	61491	0.0259695	-0.00946014	-0.000123279	0.0130314	0.044004	0.000573642	0.0130361	0.986842	433	lowH	0.522285	0.156233	0.921884	FALSE
V1434	0.511855	0.541013	2	0	0	61513	0.107533	0.0989159	0.00538388	0.0544289	0.138866	0.00756039	0.0544437	0.942982	434	goodH	0.514691	0.452766	0.773617	FALSE
V1435	0.511855	0.541013	2	0	0	61515	0.0344721	0.0893573	0.00155821	0.017438	0.132518	0.00231153	0.0174431	0.982456	435	lowH	0.514691	0.434504	0.782748	FALSE
V1436	0.511855	0.541013	2	0	0	61517	0.203618	0.115245	0.0119002	0.10326	0.159422	0.0164672	0.103293	0.884956	436	goodH	0.514691	0.510449	0.744776	FALSE
V1437	0.511855	0.541013	2	0	0	61533	0.0428978	0.00219278	4.72e-05	0.0215455	0.0539881	0.00116361	0.0215531	0.97807	437	lowH	0.51853	0.189946	0.905027	FALSE
V1438	0.511855	0.541013	2	0	0	61537	0.0344721	-0.00212126	-3.68e-05	0.0173468	0.0772487	0.00134074	0.0173562	0.982456	438	lowH	0.515434	0.26612	0.86694	FALSE
V1439	0.511855	0.541013	2	0	0	61542	0.0261963	0.0780553	0.00103345	0.0132399	0.122992	0.00162889	0.0132439	0.986726	439	lowH	0.514691	0.406693	0.796653	FALSE
V1440	0.511855	0.541013	2	0	0	61564	0.0440305	0.0483207	0.00107274	0.0222005	0.0966775	0.00214703	0.0222082	0.977477	440	lowH	0.514691	0.327282	0.836359	FALSE
V1441	0.511855	0.541013	2	0	0	61566	0.0941888	0.0800475	0.00381091	0.0476082	0.123514	0.00588211	0.0476229	0.95045	441	lowH	0.514691	0.408233	0.795884	FALSE
V1442	0.511855	0.541013	2	0	0	61584	0.0616116	0.282335	0.00894335	0.0316764	0.305963	0.00969358	0.0316822	0.968182	442	lowH	0.514691	0.86389	0.568055	FALSE
V1443	0.511855	0.541013	2	0	0	61597	0.456593	0.13288	0.0308117	0.231876	0.175488	0.0407032	0.231944	0.647321	443	goodH	0.514691	0.554033	0.722984	FALSE
V1444	0.511855	0.541013	2	0	0	65222	0.0344721	0.0158625	0.000274929	0.0173321	0.0708101	0.00122786	0.0173402	0.982456	444	lowH	0.515645	0.245361	0.877319	FALSE
V1445	0.511855	0.541013	2	0	0	65258	0.341501	0.800005	0.146756	0.183443	0.821885	0.150796	0.183476	0.781513	445	goodH	0.514691	0.437791	0.218896	FALSE
V1446	0.511855	0.541013	2	0	0	65286	0.0165278	-0.00202882	-1.68e-05	0.00829703	0.0525343	0.000436069	0.00830065	0.991667	446	lowH	0.518913	0.185076	0.907462	FALSE
V1447	0.511855	0.541013	2	0	0	65318	0.360608	0.331986	0.0616673	0.185753	0.360125	0.0669042	0.185781	0.236	447	goodH	0.514691	0.972121	0.51394	FALSE
V1448	0.511855	0.541013	2	0	0	65324	0.2112	0.114188	0.0122081	0.106912	0.152018	0.016256	0.106935	0.88	448	goodH	0.514691	0.489925	0.755037	FALSE
V1449	0.511855	0.541013	2	0	0	65353	0.354371	0.331656	0.0605389	0.182536	0.358094	0.0653748	0.182564	0.769841	449	goodH	0.514691	0.968254	0.515873	FALSE
V1450	0.511855	0.541013	2	0	0	65362	0.276025	0.109955	0.0153595	0.139689	0.149308	0.0208611	0.139718	0.834646	450	goodH	0.514691	0.482343	0.758829	FALSE
V1451	0.511855	0.541013	2	0	0	65371	0.3884	0.242153	0.0481043	0.198653	0.276241	0.0548859	0.198688	0.73622	451	goodH	0.514691	0.799729	0.600136	FALSE
V1452	0.511855	0.541013	2	0	0	65401	0.0531921	0.0069687	0.000186146	0.0267117	0.056085	0.00149851	0.0267186	0.972656	452	lowH	0.518094	0.196949	0.901526	FALSE
V1453	0.511855	0.541013	2	0	0	65425	0.289764	0.630617	0.0964548	0.152953	0.646114	0.0988332	0.152965	0.824219	453	goodH	0.514691	0.605851	0.302926	FALSE
V1454	0.511855	0.541013	2	0	0	65438	0.20832	0.326057	0.0349301	0.107129	0.338662	0.036283	0.107136	0.88189	454	goodH	0.514691	0.930523	0.534738	FALSE
V1455	0.511855	0.541013	2	0	0	65473	0.0822449	0.347482	0.0147245	0.0423749	0.36231	0.0153541	0.0423782	0.957031	455	lowH	0.514691	0.976264	0.511868	FALSE
V1456	0.511855	0.541013	2	0	0	65503	0.0834908	0.343336	0.014766	0.0430073	0.358783	0.0154316	0.043011	0.956349	456	lowH	0.514691	0.969568	0.515216	FALSE
V1457	0.511855	0.541013	2	0	0	65512	0.0235261	0.169513	0.0020278	0.0119625	0.204034	0.00244129	0.0119651	0.988095	457	lowH	0.514691	0.628351	0.685825	FALSE
V1458	0.511855	0.541013	2	0	0	65513	0.0235261	0.169513	0.0020278	0.0119625	0.204034	0.00244129	0.0119651	0.988095	458	lowH	0.514691	0.628351	0.685825	FALSE
V1459	0.511855	0.541013	2	0	0	65518	0.259936	0.0930698	0.0122297	0.131404	0.135524	0.017813	0.131438	0.846457	459	goodH	0.514691	0.443179	0.778411	FALSE
V1460	0.511855	0.541013	2	0	0	65536	0.362812	0.802721	0.156193	0.194579	0.823096	0.160177	0.194603	0.761905	460	goodH	0.514691	0.436812	0.218406	FALSE
V1461	0.511855	0.541013	2	0	0	65560	0.0242878	0.0506213	0.000619629	0.0122405	0.0985739	0.001207	0.0122446	0.987705	461	lowH	0.514691	0.333135	0.833433	FALSE
V1462	0.511855	0.541013	2	0	0	65561	0.0317378	0.125225	0.00201422	0.0160847	0.164593	0.00264813	0.016089	0.983871	462	lowH	0.514691	0.524619	0.737691	FALSE
V1463	0.511855	0.541013	2	0	0	65569	0.008032	-0.00292458	-1.18e-05	0.00403137	0.050128	0.000202156	0.0040328	0.995968	463	lowH	0.519676	0.176986	0.911507	FALSE
V1464	0.511855	0.541013	2	0	0	65570	0.0935232	0.294381	0.0141342	0.0480134	0.315093	0.0151308	0.0480202	0.95082	464	lowH	0.514691	0.882902	0.558549	FALSE
V1465	0.511855	0.541013	2	0	0	65587	0.0710494	0.102125	0.00367081	0.0359444	0.143377	0.00515509	0.0359549	0.963115	465	lowH	0.514691	0.465611	0.767194	FALSE
V1466	0.511855	0.541013	2	0	0	66309	0.0688776	0.204616	0.00719234	0.0351505	0.238235	0.00837696	0.0351627	0.964286	466	lowH	0.514691	0.712377	0.643812	FALSE
V1467	0.511855	0.541013	2	0	0	24326	0.165936	0.708706	0.0627054	0.0884787	0.738923	0.0653956	0.0885011	0.908696	467	goodH	0.514691	0.510345	0.255173	FALSE
V1468	0.511855	0.541013	2	0	0	24339	0.22203	0.844144	0.101253	0.119948	0.859856	0.103156	0.119968	0.872807	468	goodH	0.514691	0.408119	0.204059	FALSE
V1469	0.511855	0.541013	2	0	0	24367	0.0166655	0.0808526	0.000680796	0.00842021	0.127096	0.0010706	0.00842354	0.991597	469	lowH	0.514691	0.418737	0.790632	FALSE
V1470	0.511855	0.541013	2	0	0	24373	0.0888753	0.0507585	0.0022756	0.0448319	0.108976	0.0048883	0.0448568	0.95339	470	lowH	0.514691	0.364876	0.817562	FALSE
V1471	0.511855	0.541013	2	0	0	24378	0.0495547	0.226448	0.00573478	0.0253249	0.256574	0.00649951	0.0253319	0.974576	471	lowH	0.514691	0.755294	0.622353	FALSE
V1472	0.511855	0.541013	2	0	0	24389	0.195252	0.253804	0.0254576	0.100304	0.311941	0.0313104	0.100373	0.890351	472	goodH	0.514691	0.876375	0.561812	FALSE
V1473	0.511855	0.541013	2	0	0	24444	0.0688776	1	0.0378217	0.0378217	1	0.0378217	0.0378217	0.964286	473	lowH	0.514691	0.314983	0.157491	FALSE
V1474	0.511855	0.541013	2	0	0	24445	0.130502	0.426634	0.0289716	0.0679074	0.447967	0.030428	0.0679246	0.929825	474	goodH	0.514691	0.873832	0.436916	FALSE
V1475	0.511855	0.541013	2	0	0	24457	0.192672	0.887774	0.0924141	0.104096	0.897454	0.0934279	0.104103	0.892	475	goodH	0.514691	0.380719	0.190359	FALSE
V1476	0.511855	0.541013	2	0	0	24458	0.167072	0.395217	0.0342023	0.0865406	0.422158	0.0365399	0.0865551	0.908	476	goodH	0.514691	0.916527	0.458264	FALSE
V1477	0.511855	0.541013	2	0	0	24465	0.349636	0.885193	0.167204	0.18889	0.897237	0.169493	0.188906	0.774194	477	goodH	0.514691	0.380872	0.190436	FALSE
V1478	0.511855	0.541013	2	0	0	24503	0.0535991	0.11908	0.00323237	0.0271445	0.157469	0.00427533	0.0271502	0.972441	478	lowH	0.514691	0.505064	0.747468	FALSE
V1479	0.511855	0.541013	2	0	0	24512	0.176239	0.270077	0.0244327	0.0904658	0.32027	0.0289812	0.0904898	0.902344	479	goodH	0.514691	0.893541	0.55323	FALSE
V1480	0.511855	0.541013	2	0	0	24549	0.206909	0.827422	0.0919198	0.111092	0.84139	0.0934784	0.1111	0.882812	480	goodH	0.514691	0.422289	0.211144	FALSE
V1481	0.511855	0.541013	2	0	0	24602	0.21286	0.760334	0.0864485	0.113698	0.782956	0.0890313	0.113712	0.878906	481	goodH	0.514691	0.470454	0.235227	FALSE
V1482	0.511855	0.541013	2	0	0	24622	0.157104	0.505629	0.0415184	0.0821125	0.531745	0.0436689	0.0821238	0.914062	482	goodH	0.514691	0.748471	0.374236	FALSE
V1483	0.511855	0.541013	2	0	0	24638	0.486329	0.51087	0.129984	0.254436	0.540427	0.137527	0.254479	0.582677	483	goodH	0.514691	0.736557	0.368278	FALSE
V1484	0.511855	0.541013	2	0	0	24646	0.21286	0.760334	0.0864485	0.113698	0.782956	0.0890313	0.113712	0.878906	484	goodH	0.514691	0.470454	0.235227	FALSE
V1485	0.511855	0.541013	2	0	0	24647	0.117188	0.433307	0.0263469	0.0608042	0.445224	0.0270732	0.060808	0.9375	485	goodH	0.514691	0.878273	0.439136	FALSE
V1486	0.511855	0.541013	2	0	0	24654	0.0155029	0.044037	0.000343814	0.00780738	0.0905354	0.000707017	0.00780929	0.992188	486	lowH	0.514691	0.308183	0.845908	FALSE
V1487	0.511855	0.541013	2	0	0	24695	0.158224	0.55382	0.0459963	0.0830528	0.580144	0.0481896	0.083065	0.913386	487	goodH	0.514691	0.684421	0.34221	FALSE
V1488	0.511855	0.541013	2	0	0	24701	0.360841	0.800038	0.154742	0.193418	0.820527	0.158723	0.19344	0.76378	488	goodH	0.514691	0.438892	0.219446	FALSE
V1489	0.511855	0.541013	2	0	0	24709	0.488809	0.489802	0.125054	0.255316	0.523174	0.133599	0.255363	0.574803	489	goodH	0.514691	0.760424	0.380212	FALSE
V1490	0.511855	0.541013	2	0	0	24719	0.0155029	0.044037	0.000343814	0.00780738	0.0905354	0.000707017	0.00780929	0.992188	490	lowH	0.514691	0.308183	0.845908	FALSE
V1491	0.511855	0.541013	2	0	0	24764	0.203672	0.840041	0.0920082	0.109528	0.854688	0.0936205	0.109538	0.884921	491	goodH	0.514691	0.412036	0.206018	FALSE
V1492	0.511855	0.541013	2	0	0	24798	0.214303	0.759917	0.0870023	0.114489	0.78276	0.0896289	0.114504	0.877953	492	goodH	0.514691	0.470624	0.235312	FALSE
V1493	0.511855	0.541013	2	0	0	24830	0.054432	0.240029	0.00667775	0.0278206	0.266839	0.00742471	0.0278247	0.972	493	lowH	0.514691	0.778687	0.610657	FALSE
V1494	0.511855	0.541013	2	0	0	24846	0.0319915	0.142867	0.00231939	0.0162346	0.180723	0.00293466	0.0162384	0.98374	494	lowH	0.514691	0.567959	0.716021	FALSE
V1495	0.511855	0.541013	2	0	0	24849	0.0162591	0.0821537	0.000674769	0.0082135	0.12703	0.00104365	0.00821578	0.991803	495	lowH	0.514691	0.418542	0.790729	FALSE
V1496	0.511855	0.541013	2	0	0	24851	0.102465	0.26518	0.0139194	0.0524903	0.28901	0.0151728	0.0524991	0.945833	496	goodH	0.514691	0.827725	0.586137	FALSE
V1497	0.511855	0.541013	2	0	0	24904	0.0671456	0.259705	0.00893465	0.0344031	0.286414	0.00985584	0.0344112	0.965217	497	lowH	0.514691	0.822087	0.588956	FALSE
V1498	0.511855	0.541013	2	0	0	24923	0.0671456	0.0299309	0.00101259	0.033831	0.0965485	0.00326829	0.0338513	0.965217	498	lowH	0.514691	0.326883	0.836559	FALSE
V1499	0.511855	0.541013	2	0	0	24930	0.0341777	0.00959682	0.000164828	0.0171752	0.0648038	0.00111359	0.0171841	0.982609	499	lowH	0.515908	0.225773	0.887113	FALSE
V1500	0.511855	0.541013	2	0	0	24932	0.220378	0.856523	0.101987	0.119071	0.870696	0.103689	0.119088	0.873913	500	goodH	0.514691	0.400023	0.200011	FALSE
V1501	0.511855	0.541013	2	0	0	24937	0.0255276	0.125454	0.00162384	0.0129437	0.167793	0.00217268	0.0129485	0.987069	501	lowH	0.514691	0.533321	0.73334	FALSE
V1502	0.511855	0.541013	2	0	0	24949	0.0508129	0.171215	0.00442739	0.0258587	0.208161	0.00538464	0.0258677	0.973913	502	lowH	0.514691	0.638773	0.680613	FALSE
V1503	0.511855	0.541013	2	0	0	24968	0.01739	0.0304318	0.000266406	0.00875421	0.0844176	0.000739456	0.00875951	0.991228	503	lowH	0.514691	0.288943	0.855528	FALSE
V1504	0.511855	0.541013	2	0	0	24996	0.206801	0.924439	0.104034	0.112537	0.933295	0.105041	0.112548	0.882883	504	goodH	0.514691	0.356314	0.178157	FALSE
V1505	0.511855	0.541013	2	0	0	25003	0.203618	0.924848	0.102553	0.110886	0.9335	0.103523	0.110897	0.884956	505	goodH	0.514691	0.356179	0.17809	FALSE
V1506	0.511855	0.541013	2	0	0	25018	0.196766	0.420204	0.0429828	0.10229	0.434755	0.0444792	0.102309	0.889381	506	goodH	0.514691	0.895433	0.447717	FALSE
V1507	0.511855	0.541013	2	0	0	25024	0.1478	0.576653	0.0449621	0.0779708	0.599314	0.0467412	0.0779912	0.919643	507	goodH	0.514691	0.660594	0.330297	FALSE
V1508	0.511855	0.541013	2	0	0	25035	0.215563	0.843577	0.0980974	0.116287	0.858822	0.0998842	0.116304	0.877119	508	goodH	0.514691	0.408899	0.20445	FALSE
V1509	0.511855	0.541013	2	0	0	25092	0.350823	0.80871	0.152585	0.188677	0.829638	0.156562	0.188712	0.773109	509	goodH	0.514691	0.431562	0.215781	FALSE
V1510	0.511855	0.541013	2	0	0	25104	0.024486	0.0186012	0.000228997	0.0123108	0.0703057	0.000865855	0.0123156	0.987603	510	lowH	0.515645	0.243725	0.878138	FALSE
V1511	0.511855	0.541013	2	0	0	25124	0.362403	0.813462	0.158394	0.194716	0.833363	0.162292	0.194744	0.762295	511	goodH	0.514691	0.428601	0.214301	FALSE
V1512	0.511855	0.541013	2	0	0	25127	0.118106	0.395025	0.0241755	0.0611998	0.419975	0.0257073	0.0612115	0.936975	512	goodH	0.514691	0.920233	0.460117	FALSE
V1513	0.511855	0.541013	2	0	0	25144	0.355713	0.808083	0.154353	0.191011	0.828727	0.158318	0.191038	0.768595	513	goodH	0.514691	0.43229	0.216145	FALSE
V1514	0.511855	0.541013	2	0	0	25149	0.18	0.855511	0.0830036	0.0970223	0.871177	0.0845326	0.0970326	0.9	514	goodH	0.514691	0.399667	0.199833	FALSE
V1515	0.511855	0.541013	2	0	0	25196	0.326101	0.770435	0.134525	0.174609	0.793257	0.138533	0.174638	0.794872	515	goodH	0.514691	0.461581	0.230791	FALSE
V1516	0.511855	0.541013	2	0	0	25198	0.15633	0.803035	0.0673791	0.0839055	0.819282	0.0687505	0.0839155	0.91453	516	goodH	0.514691	0.439902	0.219951	FALSE
V1517	0.511855	0.541013	2	0	0	387864	0.0178557	0.0765039	0.000690156	0.00902119	0.126579	0.00114241	0.0090253	0.990991	517	lowH	0.514691	0.417224	0.791388	FALSE
V1518	0.511855	0.541013	2	0	0	387888	0.0261963	0.0391415	0.000516484	0.0131953	0.0922202	0.00121742	0.0132012	0.986726	518	lowH	0.514691	0.313444	0.843278	FALSE
V1519	0.511855	0.541013	2	0	0	387912	0.127402	0.352874	0.0231867	0.065708	0.36703	0.0241192	0.0657147	0.931624	519	goodH	0.514691	0.985156	0.507422	FALSE
V1520	0.511855	0.541013	2	0	0	387939	0.355713	0.296282	0.0541675	0.182824	0.333175	0.0609252	0.182863	0.231405	520	goodH	0.514691	0.919621	0.54019	FALSE
V1521	0.511855	0.541013	2	0	0	388015	0.205088	0.850143	0.0938366	0.110377	0.863855	0.0953576	0.110386	0.884	521	goodH	0.514691	0.405113	0.202557	FALSE
V1522	0.511855	0.541013	2	0	0	388024	0.205088	0.850161	0.0938497	0.110391	0.863871	0.0953709	0.1104	0.884	522	goodH	0.514691	0.405101	0.20255	FALSE
V1523	0.511855	0.541013	2	0	0	388054	0.4968	0.421647	0.108826	0.258098	0.460153	0.11879	0.258154	0.54	523	goodH	0.514691	0.854368	0.427184	FALSE
V1524	0.511855	0.541013	2	0	0	388142	0.04875	0.275608	0.00688932	0.0249968	0.300032	0.00750114	0.0250011	0.975	524	lowH	0.514691	0.851367	0.574317	FALSE
V1525	0.511855	0.541013	2	0	0	388151	0.198245	0.309954	0.0316656	0.102162	0.360422	0.0368348	0.102199	0.88843	525	goodH	0.514691	0.972685	0.513658	FALSE
V1526	0.511855	0.541013	2	0	0	388156	0.0483574	0.103628	0.00254278	0.0245377	0.182272	0.00447488	0.0245506	0.975207	526	lowH	0.514691	0.572051	0.713975	FALSE
V1527	0.511855	0.541013	2	0	0	388170	0.285004	0.0360103	0.00516853	0.143529	0.0903904	0.0129786	0.143583	0.827869	527	goodH	0.514691	0.30773	0.846135	FALSE
V1528	0.511855	0.541013	2	0	0	388176	0.186632	0.581216	0.0571473	0.0983237	0.610601	0.0600497	0.0983451	0.895833	528	goodH	0.514691	0.646954	0.323477	FALSE
V1529	0.511855	0.541013	2	0	0	388177	0.0495547	0.275053	0.0069911	0.0254173	0.299967	0.00762592	0.0254225	0.974576	529	lowH	0.514691	0.851229	0.574385	FALSE
V1530	0.511855	0.541013	2	0	0	388207	0.0561779	0.262642	0.00755642	0.0287708	0.28797	0.00828648	0.0287755	0.971074	530	lowH	0.514691	0.825471	0.587264	FALSE
V1531	0.511855	0.541013	2	0	0	388216	0.372925	0.805362	0.16126	0.200233	0.826299	0.165477	0.200263	0.752066	531	goodH	0.514691	0.434234	0.217117	FALSE
V1532	0.511855	0.541013	2	0	0	388217	0.0660384	0.300544	0.0102027	0.0339473	0.322449	0.0109485	0.0339542	0.965812	532	lowH	0.514691	0.897988	0.551006	FALSE
V1533	0.511855	0.541013	2	0	0	389163	0.184089	0.775593	0.0766197	0.0987885	0.800574	0.0791061	0.0988117	0.897436	533	goodH	0.514691	0.45538	0.22769	FALSE
V1534	0.511855	0.541013	2	0	0	389174	0.0888753	0.0590628	0.00264953	0.0448595	0.11635	0.00522209	0.0448825	0.95339	534	lowH	0.514691	0.387014	0.806493	FALSE
V1535	0.511855	0.541013	2	0	0	389175	0.0166655	0.0303859	0.000254857	0.00838736	0.0819818	0.000687908	0.00839099	0.991597	535	lowH	0.514691	0.281222	0.859389	FALSE
V1536	0.511855	0.541013	2	0	0	389176	0.279689	0.72589	0.108566	0.149563	0.738887	0.110527	0.149586	0.831897	536	goodH	0.514691	0.51038	0.25519	FALSE
V1537	0.511855	0.541013	2	0	0	389179	0.199019	0.314031	0.0322407	0.102667	0.367675	0.0377656	0.102715	0.887931	537	goodH	0.514691	0.986365	0.506817	FALSE
V1538	0.511855	0.541013	2	0	0	389190	0.21068	0.774464	0.087498	0.112979	0.799567	0.0903536	0.113003	0.880342	538	goodH	0.514691	0.456229	0.228114	FALSE
V1539	0.511855	0.541013	2	0	0	389193	0.0169479	-0.0011575	-9.85e-06	0.00850941	0.0547414	0.000466044	0.00851355	0.991453	539	lowH	0.518289	0.192465	0.903767	FALSE
V1540	0.511855	0.541013	2	0	0	389196	0.127402	0.651751	0.0439885	0.0674928	0.662336	0.044707	0.067499	0.931624	540	goodH	0.514691	0.587956	0.293978	FALSE
V1541	0.511855	0.541013	2	0	0	389203	0.0255276	0.0580583	0.00074759	0.0128765	0.10776	0.00138821	0.0128825	0.987069	541	lowH	0.514691	0.361198	0.819401	FALSE
V1542	0.511855	0.541013	2	0	0	455654	0.0682904	0.306316	0.0107594	0.0351252	0.32829	0.0115336	0.0351325	0.964602	542	lowH	0.514691	0.909822	0.545089	FALSE
V1543	0.511855	0.541013	2	0	0	455680	0.149207	0.315884	0.0242502	0.0767694	0.33324	0.0255866	0.0767812	0.918803	543	goodH	0.514691	0.919752	0.540124	FALSE
V1544	0.511855	0.541013	2	0	0	455691	0.188016	0.319869	0.030969	0.0968176	0.349271	0.0338228	0.0968385	0.894958	544	goodH	0.514691	0.95129	0.524355	FALSE
V1545	0.511855	0.541013	2	0	0	455705	0.170356	0.304932	0.0267104	0.0875945	0.328085	0.028744	0.0876115	0.905983	545	goodH	0.514691	0.909409	0.545296	FALSE
V1546	0.511855	0.541013	2	0	0	455708	0.169061	0.302928	0.0263245	0.0869003	0.326128	0.0283458	0.0869162	0.90678	546	goodH	0.514691	0.905456	0.547272	FALSE
V1547	0.511855	0.541013	2	0	0	455720	0.209453	0.361954	0.0391608	0.108193	0.379581	0.0410741	0.108209	0.881148	547	goodH	0.514691	0.991571	0.495786	FALSE
V1548	0.511855	0.541013	2	0	0	455724	0.015999	0.0330155	0.000265835	0.00805185	0.0821941	0.000662032	0.00805451	0.991935	548	lowH	0.514691	0.281897	0.859052	FALSE
V1549	0.511855	0.541013	2	0	0	455748	0.18	0.318308	0.0294876	0.0926385	0.338672	0.0313794	0.0926542	0.9	549	goodH	0.514691	0.930543	0.534728	FALSE
V1550	0.511855	0.541013	2	0	0	455750	0.375	0.815717	0.164409	0.201551	0.834293	0.168176	0.201579	0.75	550	goodH	0.514691	0.427865	0.213932	FALSE
V1551	0.511855	0.541013	2	0	0	455767	0.0240928	0.012833	0.000155368	0.0121069	0.0642656	0.000778331	0.0121112	0.987805	551	lowH	0.515908	0.224007	0.887996	FALSE
V1552	0.511855	0.541013	2	0	0	455794	0.206523	0.343075	0.0365053	0.106406	0.358374	0.0381369	0.106417	0.883065	552	goodH	0.514691	0.968789	0.515605	FALSE
V1553	0.511855	0.541013	2	0	0	455827	0.0235261	0.0936068	0.00111323	0.0118926	0.135684	0.00161402	0.0118954	0.988095	553	lowH	0.514691	0.443639	0.77818	FALSE
V1554	0.511855	0.541013	2	0	0	455847	0.488809	0.328229	0.0826631	0.251846	0.363507	0.0915648	0.251892	0.425197	554	goodH	0.514691	0.978527	0.510736	FALSE
V1555	0.511855	0.541013	2	0	0	455873	0.4225	0.629656	0.140516	0.223163	0.652259	0.145578	0.223191	0.69685	555	goodH	0.514691	0.599009	0.299505	FALSE
V1556	0.511855	0.541013	2	0	0	455887	0.023343	0.094047	0.00110975	0.0118	0.135743	0.00160211	0.0118025	0.988189	556	lowH	0.514691	0.443808	0.778096	FALSE
V1557	0.511855	0.541013	2	0	0	455897	0.0828632	0.439682	0.0189213	0.043034	0.454942	0.0195796	0.0430376	0.956693	557	lowH	0.514691	0.862638	0.431319	FALSE
V1558	0.511855	0.541013	2	0	0	455903	0.220224	0.339854	0.0385462	0.11342	0.357744	0.0405792	0.113431	0.874016	558	goodH	0.514691	0.967587	0.516206	FALSE
V1559	0.511855	0.541013	2	0	0	455927	0.203672	0.334628	0.035083	0.104842	0.350615	0.0367624	0.104851	0.884921	559	goodH	0.514691	0.953894	0.523053	FALSE
V1560	0.511855	0.541013	2	0	0	455931	0.023712	0.0932169	0.00111744	0.0119876	0.135706	0.00162723	0.0119909	0.988	560	lowH	0.514691	0.443701	0.77815	FALSE
V1561	0.511855	0.541013	2	0	0	455939	0.2112	0.375141	0.0409281	0.109101	0.390614	0.0426201	0.109111	0.88	561	goodH	0.514691	0.971555	0.485778	FALSE
V1562	0.511855	0.541013	2	0	0	455950	0.119808	0.377958	0.0233889	0.0618824	0.38891	0.0240683	0.0618865	0.936	562	goodH	0.514691	0.974619	0.48731	FALSE
V1563	0.511855	0.541013	2	0	0	455978	0.10088	0.376528	0.0196317	0.0521388	0.396968	0.0207	0.0521451	0.946721	563	goodH	0.514691	0.96021	0.480105	FALSE
V1564	0.511855	0.541013	2	0	0	455984	0.015999	0.0229172	0.00018438	0.00804547	0.0730629	0.000587985	0.00804766	0.991935	564	lowH	0.515549	0.252653	0.873674	FALSE
V1565	0.511855	0.541013	2	0	0	455985	0.370935	0.796639	0.158404	0.19884	0.816919	0.162456	0.198865	0.754032	565	goodH	0.514691	0.441829	0.220914	FALSE
V1566	0.511855	0.541013	2	0	0	456011	0.0242878	0.0343621	0.00042008	0.0122251	0.0839691	0.00102686	0.012229	0.987705	566	lowH	0.514691	0.287525	0.856238	FALSE
V1567	0.511855	0.541013	2	0	0	456028	0.210949	0.334671	0.0363579	0.108638	0.351056	0.0381423	0.10865	0.880165	567	goodH	0.514691	0.954746	0.522627	FALSE
V1568	0.511855	0.541013	2	0	0	456079	0.21068	0.331927	0.0360167	0.108508	0.349355	0.0379128	0.108522	0.880342	568	goodH	0.514691	0.951454	0.524273	FALSE
V1569	0.511855	0.541013	2	0	0	456080	0.01739	0.0367341	0.00032172	0.00875809	0.0899343	0.000788052	0.00876253	0.991228	569	lowH	0.514691	0.306303	0.846849	FALSE
V1570	0.511855	0.541013	2	0	0	456090	0.217088	0.330451	0.0369649	0.111862	0.34843	0.0389827	0.111881	0.876106	570	goodH	0.514691	0.94966	0.52517	FALSE
V1571	0.511855	0.541013	2	0	0	456136	0.354669	0.805327	0.153679	0.190828	0.826081	0.157671	0.190866	0.769565	571	goodH	0.514691	0.434409	0.217205	FALSE
V1572	0.511855	0.541013	2	0	0	456138	0.21068	0.339149	0.0368324	0.108602	0.35583	0.0386496	0.108618	0.880342	572	goodH	0.514691	0.963929	0.518036	FALSE
V1573	0.511855	0.541013	2	0	0	456157	0.160049	0.267375	0.0219356	0.0820407	0.290105	0.0238054	0.0820579	0.912281	573	goodH	0.514691	0.830096	0.584952	FALSE
V1574	0.511855	0.541013	2	0	0	456163	0.18574	0.245105	0.0233137	0.0951172	0.275519	0.0262153	0.0951487	0.896396	574	goodH	0.514691	0.798126	0.600937	FALSE
V1575	0.511855	0.541013	2	0	0	150217	0.235537	0.0797426	0.00949247	0.119039	0.121498	0.0144744	0.119132	0.863636	575	goodH	0.514691	0.402289	0.798855	FALSE
V1576	0.511855	0.541013	2	0	0	150221	0.235537	0.215039	0.0259176	0.120525	0.250354	0.0301935	0.120603	0.863636	576	goodH	0.514691	0.740901	0.62955	FALSE
V1577	0.511855	0.541013	2	0	0	287438	0.429688	0.639902	0.145579	0.227502	0.658977	0.149942	0.227538	0.6875	577	goodH	0.514691	0.591617	0.295808	FALSE
V1578	0.511855	0.541013	2	0	0	287450	0.140266	0.498665	0.036638	0.0734721	0.525258	0.0386032	0.0734937	0.924107	578	goodH	0.514691	0.7575	0.37875	FALSE
V1579	0.511855	0.541013	2	0	0	287469	0.0831758	0.400886	0.0172797	0.0431038	0.411659	0.0177459	0.0431082	0.956522	579	lowH	0.514691	0.934487	0.467243	FALSE
V1580	0.511855	0.541013	2	0	0	287475	0.478914	0.638019	0.161974	0.25387	0.660723	0.167777	0.253929	0.602679	580	goodH	0.514691	0.589711	0.294855	FALSE
V1581	0.511855	0.541013	2	0	0	287487	0.21875	0.24186	0.0270821	0.111974	0.277431	0.0310744	0.112008	0.875	581	goodH	0.514691	0.802366	0.598817	FALSE
V1582	0.511855	0.541013	2	0	0	287539	0.118172	0.527369	0.0327105	0.0620259	0.548804	0.0340479	0.0620402	0.936937	582	goodH	0.514691	0.725239	0.362619	FALSE
V1583	0.511855	0.541013	2	0	0	287604	0.0694749	0.305762	0.0109318	0.0357525	0.328216	0.0117375	0.0357615	0.963964	583	lowH	0.514691	0.909673	0.545163	FALSE
V1584	0.511855	0.541013	2	0	0	346039	0.0257467	0.00714727	9.25e-05	0.0129362	0.0628444	0.000813358	0.0129424	0.986957	584	lowH	0.515913	0.219336	0.890332	FALSE
V1585	0.511855	0.541013	2	0	0	346045	0.0261963	0.137868	0.00183873	0.0133368	0.218529	0.00291657	0.0133464	0.986726	585	lowH	0.514691	0.664612	0.667694	FALSE
V1586	0.511855	0.541013	2	0	0	346075	0.0428978	0.0853221	0.00185019	0.0216847	0.132341	0.00287103	0.0216941	0.97807	586	lowH	0.514691	0.433992	0.783004	FALSE
V1587	0.511855	0.541013	2	0	0	346087	0.151569	0.292236	0.0227402	0.0778146	0.312346	0.0243088	0.0778266	0.917391	587	goodH	0.514691	0.877216	0.561392	FALSE
V1588	0.511855	0.541013	2	0	0	346092	0.0665874	0.330587	0.0113381	0.0342968	0.349364	0.0119838	0.0343019	0.965517	588	lowH	0.514691	0.951472	0.524264	FALSE
V1589	0.511855	0.541013	2	0	0	346117	0.0561779	0.37766	0.0109617	0.0290254	0.39104	0.011351	0.0290278	0.971074	589	lowH	0.514691	0.970789	0.485395	FALSE
V1590	0.511855	0.541013	2	0	0	346124	0.00829861	0.0553667	0.000231663	0.00418416	0.104058	0.00043554	0.00418554	0.995833	590	lowH	0.514691	0.349947	0.825027	FALSE
V1591	0.511855	0.541013	2	0	0	346146	0.047971	0.0670234	0.00162221	0.0242036	0.112554	0.00272497	0.0242103	0.97541	591	lowH	0.514691	0.375656	0.812172	FALSE
V1592	0.511855	0.541013	2	0	0	346159	0.0475907	0.197255	0.00479012	0.0242838	0.246948	0.0059987	0.0242914	0.97561	592	lowH	0.514691	0.732948	0.633526	FALSE
V1593	0.511855	0.541013	2	0	0	346166	0.015999	0.0329883	0.000265609	0.00805162	0.0821299	0.000661469	0.00805394	0.991935	593	lowH	0.514691	0.281693	0.859154	FALSE
V1594	0.511855	0.541013	2	0	0	346171	0.0239009	-0.0104257	-0.000124995	0.0119891	0.0428937	0.000514407	0.0119926	0.987903	594	lowH	0.522855	0.152445	0.923777	FALSE
V1595	0.511855	0.541013	2	0	0	346172	0.0312421	0.0405893	0.000638475	0.0157301	0.0877516	0.00138069	0.0157341	0.984127	595	lowH	0.514691	0.299456	0.850272	FALSE
V1596	0.511855	0.541013	2	0	0	346175	0.0699467	0.253228	0.00906211	0.0357863	0.278463	0.00996657	0.0357914	0.96371	596	lowH	0.514691	0.804649	0.597676	FALSE
V1597	0.511855	0.541013	2	0	0	346189	0.008032	0.0121616	4.91e-05	0.00403593	0.0636364	0.00025691	0.00403715	0.995968	597	lowH	0.515908	0.221941	0.88903	FALSE
V1598	0.511855	0.541013	2	0	0	346191	0.00823031	0.0106358	4.4e-05	0.00413556	0.0636033	0.000263133	0.0041371	0.995868	598	lowH	0.515908	0.221832	0.889084	FALSE
V1599	0.511855	0.541013	2	0	0	346193	0.21875	0.255682	0.0286531	0.112065	0.294267	0.0329846	0.112091	0.875	599	goodH	0.514691	0.839061	0.580469	FALSE
V1600	0.511855	0.541013	2	0	0	346252	0.130626	0.58925	0.0405775	0.0688631	0.623795	0.0429662	0.0688788	0.929752	600	goodH	0.514691	0.631368	0.315684	FALSE
V1601	0.511855	0.541013	2	0	0	346298	0.0499671	0.26965	0.00690782	0.0256178	0.295343	0.00756763	0.0256232	0.974359	601	lowH	0.514691	0.841368	0.579316	FALSE
V1602	0.511855	0.541013	2	0	0	346304	0.21875	0.316958	0.0357685	0.11285	0.365965	0.0413175	0.1129	0.875	602	goodH	0.514691	0.983158	0.508421	FALSE
V1603	0.511855	0.541013	2	0	0	346310	0.348284	0.771826	0.144033	0.186614	0.793248	0.148057	0.186646	0.775424	603	goodH	0.514691	0.461589	0.230795	FALSE
V1604	0.511855	0.541013	2	0	0	346335	0.0491491	0.194826	0.00488674	0.0250826	0.246472	0.00618449	0.0250921	0.97479	604	lowH	0.514691	0.731834	0.634083	FALSE
V1605	0.511855	0.541013	2	0	0	346342	0.0495547	0.20507	0.00518339	0.0252762	0.237435	0.00600298	0.0252826	0.974576	605	lowH	0.514691	0.710472	0.644764	FALSE
V1606	0.511855	0.541013	2	0	0	346352	0.0322494	0.0589456	0.000958568	0.0162619	0.105759	0.00172033	0.0162664	0.983607	606	lowH	0.514691	0.355127	0.822436	FALSE
V1607	0.511855	0.541013	2	0	0	346372	0.0240928	0.0889797	0.00108643	0.0122099	0.168065	0.00205302	0.0122156	0.987805	607	lowH	0.514691	0.534058	0.732971	FALSE
V1608	0.511855	0.541013	2	0	0	346399	0.122548	0.630201	0.0408593	0.0648353	0.662945	0.0429918	0.0648498	0.934426	608	goodH	0.514691	0.587293	0.293647	FALSE
V1609	0.511855	0.541013	2	0	0	346402	0.047971	0.196638	0.00481329	0.0244779	0.2468	0.00604307	0.0244857	0.97541	609	lowH	0.514691	0.732602	0.633699	FALSE
V1610	0.511855	0.541013	2	0	0	346408	0.0475907	0.0676383	0.00162414	0.0240121	0.112742	0.00270789	0.0240186	0.97561	610	lowH	0.514691	0.376219	0.811891	FALSE
V1611	0.511855	0.541013	2	0	0	346420	0.055731	0.0619598	0.00174168	0.0281099	0.107841	0.00303241	0.0281193	0.971311	611	lowH	0.514691	0.361443	0.819278	FALSE
V1612	0.511855	0.541013	2	0	0	346422	0.0322494	0.0740726	0.00120858	0.0163161	0.146426	0.00239038	0.0163248	0.983607	612	lowH	0.514691	0.474236	0.762882	FALSE
V1613	0.511855	0.541013	2	0	0	346456	0.0654984	0.241244	0.00808054	0.0334953	0.269233	0.00901983	0.0335019	0.966102	613	lowH	0.514691	0.78408	0.60796	FALSE
V1614	0.511855	0.541013	2	0	0	346457	0.0499671	0.193445	0.00493264	0.0254989	0.246109	0.0062779	0.0255087	0.974359	614	lowH	0.514691	0.730981	0.634509	FALSE
V1615	0.511855	0.541013	2	0	0	346484	0.0257467	0.10729	0.00140274	0.0130742	0.189946	0.00248503	0.0130829	0.986957	615	lowH	0.514691	0.592163	0.703918	FALSE
V1616	0.511855	0.541013	2	0	0	346496	0.0255276	0.150473	0.0019513	0.0129678	0.190064	0.0024655	0.012972	0.987069	616	lowH	0.514691	0.592471	0.703765	FALSE
V1617	0.511855	0.541013	2	0	0	346509	0.0170927	0.0378695	0.000325984	0.00860808	0.0899557	0.000774668	0.00861166	0.991379	617	lowH	0.514691	0.30637	0.846815	FALSE
V1618	0.511855	0.541013	2	0	0	346536	0.00865785	0.0181693	7.91e-05	0.00435386	0.0731233	0.000318509	0.00435578	0.995652	618	lowH	0.515549	0.252848	0.873576	FALSE
V1619	0.511855	0.541013	2	0	0	346581	0.0600282	0.239767	0.00736422	0.030714	0.269424	0.00827741	0.0307226	0.969027	619	lowH	0.514691	0.784509	0.607746	FALSE
V1620	0.511855	0.541013	2	0	0	346653	0.0251005	0.142128	0.00181617	0.0127783	0.218854	0.00279832	0.0127862	0.987288	620	lowH	0.514691	0.665416	0.667292	FALSE
V1621	0.511855	0.541013	2	0	0	346681	0.0649672	0.291035	0.009707	0.0333533	0.313551	0.0104597	0.0333589	0.966387	621	lowH	0.514691	0.879713	0.560143	FALSE
V1622	0.511855	0.541013	2	0	0	346685	0.0649672	0.291035	0.009707	0.0333533	0.313551	0.0104597	0.0333589	0.966387	622	lowH	0.514691	0.879713	0.560143	FALSE
V1623	0.511855	0.541013	2	0	0	346715	0.169509	0.492543	0.0436029	0.0885261	0.51956	0.0460019	0.08854	0.906504	623	goodH	0.514691	0.76552	0.38276	FALSE
V1624	0.511855	0.541013	2	0	0	346727	0.126752	0.591959	0.0395448	0.0668033	0.625128	0.0417688	0.0668164	0.932	624	goodH	0.514691	0.629815	0.314907	FALSE
V1625	0.511855	0.541013	2	0	0	346734	0.0235261	0.148045	0.00177274	0.0119743	0.219178	0.00262562	0.0119794	0.988095	625	lowH	0.514691	0.666215	0.666893	FALSE
V1626	0.511855	0.541013	2	0	0	346736	0.0235261	0.148045	0.00177274	0.0119743	0.219178	0.00262562	0.0119794	0.988095	626	lowH	0.514691	0.666215	0.666893	FALSE
V1627	0.511855	0.541013	2	0	0	346742	0.132653	0.109618	0.00735799	0.0671236	0.146775	0.00985426	0.0671384	0.928571	627	goodH	0.514691	0.47522	0.76239	FALSE
V1628	0.511855	0.541013	2	0	0	346788	0.0461281	0.317023	0.00751829	0.0237153	0.336024	0.00796974	0.0237178	0.976378	628	lowH	0.514691	0.925296	0.537352	FALSE
V1629	0.511855	0.541013	2	0	0	346835	0.206909	0.251019	0.0265941	0.105944	0.289786	0.0307075	0.105966	0.882812	629	goodH	0.514691	0.829406	0.585297	FALSE
V1630	0.511855	0.541013	2	0	0	346880	0.314331	0.602524	0.099795	0.165628	0.626173	0.103725	0.165649	0.804688	630	goodH	0.514691	0.628599	0.3143	FALSE
V1631	0.511855	0.541013	2	0	0	346886	0.0307617	0.053002	0.000821622	0.0155017	0.0982113	0.00152281	0.0155054	0.984375	631	lowH	0.514691	0.332017	0.833991	FALSE
V1632	0.511855	0.541013	2	0	0	346900	0.0385951	0.0329455	0.000639814	0.0194204	0.0802976	0.00155982	0.0194255	0.980315	632	lowH	0.51507	0.275864	0.862068	FALSE
V1633	0.511855	0.541013	2	0	0	346904	0.358887	0.751313	0.143894	0.191523	0.772453	0.147959	0.191545	0.765625	633	goodH	0.514691	0.479677	0.239838	FALSE
V1634	0.511855	0.541013	2	0	0	346920	0.191327	0.349778	0.0345571	0.0987971	0.385925	0.038137	0.0988197	0.892857	634	goodH	0.514691	0.980012	0.490006	FALSE
V1635	0.511855	0.541013	2	0	0	346935	0.0688776	0.0917055	0.00319225	0.0348098	0.132687	0.00461984	0.0348177	0.964286	635	lowH	0.514691	0.434992	0.782504	FALSE
V1636	0.511855	0.541013	2	0	0	346944	0.0610081	0.0250506	0.000768518	0.0306786	0.0725474	0.00222624	0.0306867	0.968504	636	lowH	0.515554	0.250987	0.874507	FALSE
V1637	0.511855	0.541013	2	0	0	346968	0.366938	0.780963	0.153424	0.196454	0.802546	0.157684	0.19648	0.757937	637	goodH	0.514691	0.453723	0.226862	FALSE
V1638	0.511855	0.541013	2	0	0	347012	0.0327778	0.12328	0.00204789	0.0166118	0.164155	0.00272769	0.0166166	0.983333	638	lowH	0.514691	0.523423	0.738288	FALSE
V1639	0.511855	0.541013	2	0	0	347018	0.472318	0.646428	0.161842	0.250364	0.671374	0.168124	0.250418	0.617647	639	goodH	0.514691	0.578214	0.289107	FALSE
V1640	0.511855	0.541013	2	0	0	347029	0.0411341	0.0289185	0.000598541	0.0206975	0.0798827	0.00165395	0.0207048	0.978992	640	lowH	0.51521	0.274541	0.86273	FALSE
V1641	0.511855	0.541013	2	0	0	347057	0.0169479	0.0292224	0.000249242	0.00852916	0.0817893	0.000697878	0.00853264	0.991453	641	lowH	0.514691	0.280611	0.859695	FALSE
V1642	0.511855	0.541013	2	0	0	347071	0.00858353	0.0534279	0.000231245	0.00432817	0.104104	0.00045078	0.00433009	0.99569	642	lowH	0.514691	0.350086	0.824957	FALSE
V1643	0.511855	0.541013	2	0	0	347072	0.104938	0.416606	0.0226844	0.0544503	0.42479	0.0231318	0.0544547	0.944444	643	goodH	0.514691	0.912079	0.456039	FALSE
V1644	0.511855	0.541013	2	0	0	271590	0.32	0.142547	0.0231692	0.162537	0.193562	0.0314702	0.162584	0.8	644	goodH	0.514691	0.601543	0.699228	FALSE
V1645	0.511855	0.541013	2	0	0	271595	0.418704	0.172214	0.0367192	0.213218	0.22355	0.0476797	0.213284	0.701613	645	goodH	0.514691	0.676949	0.661526	FALSE
V1646	0.511855	0.541013	2	0	0	271605	0.422601	0.170883	0.0367788	0.215228	0.222995	0.0480124	0.215307	0.696721	646	goodH	0.514691	0.675591	0.662205	FALSE
V1647	0.511855	0.541013	2	0	0	271623	0.353668	0.860096	0.164078	0.190766	0.875018	0.166942	0.190787	0.770492	647	goodH	0.514691	0.39684	0.19842	FALSE
V1648	0.511855	0.541013	2	0	0	271643	0.023712	0.0405221	0.00048512	0.0119717	0.123342	0.0014773	0.0119773	0.988	648	lowH	0.514691	0.407725	0.796137	FALSE
V1649	0.511855	0.541013	2	0	0	271645	0.0319915	0.124722	0.00202209	0.0162128	0.164448	0.00266686	0.016217	0.98374	649	lowH	0.514691	0.524225	0.737887	FALSE
V1650	0.511855	0.541013	2	0	0	271657	0.0319915	0.124785	0.00202326	0.0162139	0.164528	0.0026684	0.0162185	0.98374	650	lowH	0.514691	0.524441	0.737779	FALSE
V1651	0.511855	0.541013	2	0	0	271686	0.204631	0.211376	0.0220894	0.104503	0.253853	0.0265367	0.104536	0.884298	651	goodH	0.514691	0.749018	0.625491	FALSE
V1652	0.511855	0.541013	2	0	0	271691	0.0491491	0.0837288	0.00207923	0.0248329	0.128643	0.00319557	0.0248406	0.97479	652	lowH	0.514691	0.42325	0.788375	FALSE
V1653	0.511855	0.541013	2	0	0	271695	0.0654984	0.308073	0.0103733	0.0336717	0.32895	0.011078	0.0336769	0.966102	653	lowH	0.514691	0.911152	0.544424	FALSE
V1654	0.511855	0.541013	2	0	0	152939	0.250484	0.793464	0.107296	0.135224	0.816235	0.110395	0.135249	0.853211	654	goodH	0.514691	0.442387	0.221194	FALSE
V1655	0.511855	0.541013	2	0	0	152945	0.469876	0.538065	0.133242	0.247632	0.56954	0.141071	0.247693	0.377273	655	goodH	0.514691	0.697969	0.348984	FALSE
V1656	0.511855	0.541013	2	0	0	152957	0.0347717	0.164679	0.00292789	0.0177794	0.253835	0.00451574	0.0177901	0.982301	656	lowH	0.514691	0.748976	0.625512	FALSE
V1657	0.511855	0.541013	2	0	0	152961	0.0261963	0.0917704	0.00121633	0.013254	0.135269	0.00179333	0.0132575	0.986726	657	lowH	0.514691	0.442444	0.778778	FALSE
V1658	0.511855	0.541013	2	0	0	152983	0.0175425	0.172336	0.0015398	0.00893488	0.20782	0.00185727	0.00893691	0.99115	658	lowH	0.514691	0.637915	0.681042	FALSE
V1659	0.511855	0.541013	2	0	0	153007	0.0176977	0.0337693	0.000300986	0.008913	0.0839678	0.000748682	0.00891629	0.991071	659	lowH	0.514691	0.28752	0.85624	FALSE
V1660	0.511855	0.541013	2	0	0	153025	0.152778	0.406445	0.0322772	0.0794134	0.431218	0.0342494	0.0794248	0.916667	660	goodH	0.514691	0.901307	0.450653	FALSE
V1661	0.511855	0.541013	2	0	0	153033	0.108427	0.413958	0.0232982	0.0562815	0.422645	0.0237894	0.0562869	0.942478	661	goodH	0.514691	0.915703	0.457852	FALSE
V1662	0.511855	0.541013	2	0	0	153037	0.0175425	0.172287	0.00153928	0.00893435	0.207763	0.00185663	0.00893627	0.99115	662	lowH	0.514691	0.637773	0.681114	FALSE
V1663	0.511855	0.541013	2	0	0	153045	0.0347717	0.164584	0.00292587	0.0177774	0.253705	0.00451264	0.017787	0.982301	663	lowH	0.514691	0.748674	0.625663	FALSE
V1664	0.511855	0.541013	2	0	0	153061	0.0180165	0.0411142	0.000375018	0.00912137	0.146333	0.00133572	0.00912793	0.990909	664	lowH	0.514691	0.473974	0.763013	FALSE
V1665	0.511855	0.541013	2	0	0	160909	0.313572	0.825202	0.13966	0.169243	0.845347	0.143102	0.169282	0.80531	665	goodH	0.514691	0.419212	0.209606	FALSE
V1666	0.511855	0.541013	2	0	0	160973	0.427284	0.731911	0.167042	0.228227	0.752287	0.171724	0.228269	0.690678	666	goodH	0.514691	0.497893	0.248947	FALSE
V1667	0.511855	0.541013	2	0	0	161000	0.165289	0.758047	0.0669768	0.0883545	0.779049	0.0688422	0.088367	0.909091	667	goodH	0.514691	0.473864	0.236932	FALSE
V1668	0.511855	0.541013	2	0	0	161033	0.104101	0.522662	0.0284821	0.0544944	0.53675	0.0292529	0.0545001	0.944915	668	goodH	0.514691	0.74158	0.37079	FALSE
V1669	0.511855	0.541013	2	0	0	161041	0.102465	0.366317	0.0194091	0.0529844	0.396768	0.0210274	0.0529966	0.945833	669	goodH	0.514691	0.960566	0.480283	FALSE
V1670	0.511855	0.541013	2	0	0	161048	0.0888753	0.436792	0.0201736	0.0461859	0.453424	0.0209444	0.0461915	0.95339	670	lowH	0.514691	0.865061	0.43253	FALSE
V1671	0.511855	0.541013	2	0	0	161054	0.209135	0.879655	0.0994482	0.113054	0.892925	0.100959	0.113065	0.881356	671	goodH	0.514691	0.38392	0.19196	FALSE
V1672	0.511855	0.541013	2	0	0	161056	0.0168055	0.0396506	0.000337042	0.00850031	0.146167	0.0012435	0.00850743	0.991525	672	lowH	0.514691	0.473504	0.763248	FALSE
V1673	0.511855	0.541013	2	0	0	161060	0.287094	0.681223	0.103934	0.15257	0.699561	0.106748	0.152594	0.826271	673	goodH	0.514691	0.548861	0.27443	FALSE
V1674	0.511855	0.541013	2	0	0	161072	0.0178557	0.0348805	0.000313665	0.00899257	0.0897623	0.00080765	0.00899766	0.990991	674	lowH	0.514691	0.305764	0.847118	FALSE
V1675	0.511855	0.541013	2	0	0	161099	0.0347717	0.138164	0.00243889	0.0176521	0.179978	0.00317831	0.0176594	0.982301	675	lowH	0.514691	0.565986	0.717007	FALSE
V1676	0.511855	0.541013	2	0	0	161366	0.220378	0.845951	0.100626	0.11895	0.86132	0.102469	0.118968	0.873913	676	goodH	0.514691	0.407016	0.203508	FALSE
V1677	0.511855	0.541013	2	0	0	161391	0.225178	0.533192	0.063018	0.11819	0.56109	0.0663313	0.118219	0.87069	677	goodH	0.514691	0.708956	0.354478	FALSE
V1678	0.511855	0.541013	2	0	0	161396	0.339444	0.755427	0.137158	0.181564	0.779477	0.14155	0.181597	0.783333	678	goodH	0.514691	0.473489	0.236745	FALSE
V1679	0.511855	0.541013	2	0	0	161399	0.339444	0.788353	0.143598	0.18215	0.811316	0.147808	0.182183	0.783333	679	goodH	0.514691	0.446428	0.223214	FALSE
V1680	0.511855	0.541013	2	0	0	161408	0.250865	0.740027	0.0992062	0.134058	0.75648	0.101427	0.134078	0.852941	680	goodH	0.514691	0.49405	0.247025	FALSE
V1681	0.511855	0.541013	2	0	0	161432	0.150497	0.0178575	0.00135066	0.0756352	0.0651175	0.00492698	0.075663	0.918033	681	goodH	0.515908	0.226801	0.886599	FALSE
V1682	0.511855	0.541013	2	0	0	161459	0.00790501	0.137431	0.000551121	0.00401017	0.175599	0.000704371	0.00401125	0.996032	682	lowH	0.514691	0.55433	0.722835	FALSE
V1683	0.511855	0.541013	2	0	0	161465	0.197531	0.875439	0.0932946	0.106569	0.888299	0.0946725	0.106577	0.888889	683	goodH	0.514691	0.387216	0.193608	FALSE
V1684	0.511855	0.541013	2	0	0	161510	0.194824	0.656077	0.0676834	0.103164	0.683361	0.0705083	0.103179	0.890625	684	goodH	0.514691	0.565544	0.282772	FALSE
V1685	0.511855	0.541013	2	0	0	161521	0.18869	0.747736	0.0752132	0.100588	0.759567	0.0764081	0.100594	0.894531	685	goodH	0.514691	0.491239	0.245619	FALSE
V1686	0.511855	0.541013	2	0	0	161533	0.0155029	0.0549332	0.000429234	0.00781375	0.100359	0.000784366	0.00781562	0.992188	686	lowH	0.514691	0.338625	0.830687	FALSE
V1687	0.511855	0.541013	2	0	0	161596	0.410227	0.754617	0.165927	0.219882	0.775333	0.17052	0.219932	0.711864	687	goodH	0.514691	0.47713	0.238565	FALSE
V1688	0.511855	0.541013	2	0	0	161635	0.0271442	0.0853793	0.00117271	0.0137353	0.135553	0.00186365	0.0137486	0.986239	688	lowH	0.514691	0.44326	0.77837	FALSE
V1689	0.511855	0.541013	2	0	0	161646	0.181466	0.908223	0.0901973	0.0993119	0.919185	0.0913051	0.0993326	0.899083	689	goodH	0.514691	0.365729	0.182865	FALSE
V1690	0.511855	0.541013	2	0	0	161673	0.102264	0.0923103	0.00478135	0.0517964	0.148514	0.00769994	0.0518465	0.945946	690	goodH	0.514691	0.480113	0.759943	FALSE
V1691	0.511855	0.541013	2	0	0	161696	0.0350765	0.122753	0.00218956	0.0178371	0.196424	0.00350754	0.017857	0.982143	691	lowH	0.514691	0.608919	0.69554	FALSE
V1692	0.511855	0.541013	2	0	0	161697	0.169922	0.071102	0.00610095	0.0858056	0.116093	0.009968	0.0858621	0.90625	692	goodH	0.514691	0.386247	0.806876	FALSE
V1693	0.511855	0.541013	2	0	0	161750	0.203618	0.704285	0.0764879	0.108604	0.719604	0.078165	0.108622	0.884956	693	goodH	0.514691	0.528899	0.264449	FALSE
V1694	0.511855	0.541013	2	0	0	161766	0.181343	0.383803	0.0360337	0.0938861	0.402332	0.0377799	0.0939024	0.89916	694	goodH	0.514691	0.950738	0.475369	FALSE
V1695	0.511855	0.541013	2	0	0	161802	0.155014	0.0605071	0.0047286	0.0781496	0.102446	0.00800831	0.0781707	0.915323	695	goodH	0.514691	0.345024	0.827488	FALSE
V1696	0.511855	0.541013	2	0	0	161811	0.084775	0.449608	0.019803	0.0440449	0.45454	0.0200208	0.0440463	0.955645	696	lowH	0.514691	0.863279	0.43164	FALSE
V1697	0.511855	0.541013	2	0	0	161812	0.062435	0.310238	0.00995578	0.0320908	0.329944	0.0105895	0.0320949	0.967742	697	lowH	0.514691	0.91315	0.543425	FALSE
V1698	0.511855	0.541013	2	0	0	161861	0.0521365	0.426435	0.0115666	0.027124	0.435771	0.0118214	0.0271275	0.973214	698	lowH	0.514691	0.893754	0.446877	FALSE
V1699	0.511855	0.541013	2	0	0	161867	0.328545	0.522272	0.0901388	0.17259	0.535519	0.0924429	0.172623	0.792793	699	goodH	0.514691	0.743269	0.371634	FALSE
V1700	0.511855	0.541013	2	0	0	73259	0.357164	0.78004	0.149387	0.191513	0.804728	0.154145	0.19155	0.767241	700	goodH	0.514691	0.451897	0.225949	FALSE
V1701	0.511855	0.541013	2	0	0	73279	0.0660384	0.307867	0.0104549	0.0339592	0.32896	0.0111732	0.0339652	0.965812	701	lowH	0.514691	0.911171	0.544415	FALSE
V1702	0.511855	0.541013	2	0	0	73313	0.21875	0.768605	0.0900252	0.117128	0.793711	0.0929827	0.117149	0.875	702	goodH	0.514691	0.461194	0.230597	FALSE
V1703	0.511855	0.541013	2	0	0	73328	0.210949	0.84206	0.0956426	0.113582	0.857089	0.09736	0.113594	0.880165	703	goodH	0.514691	0.410211	0.205105	FALSE
V1704	0.511855	0.541013	2	0	0	73349	0.463229	0.778869	0.193298	0.248178	0.795733	0.19751	0.248211	0.635593	704	goodH	0.514691	0.459473	0.229737	FALSE
V1705	0.511855	0.541013	2	0	0	73352	0.190847	0.743827	0.0758474	0.101969	0.765345	0.0780547	0.101986	0.893162	705	goodH	0.514691	0.48602	0.24301	FALSE
V1706	0.511855	0.541013	2	0	0	73357	0.0172401	0.16892	0.00148152	0.00877052	0.207072	0.00181668	0.0087732	0.991304	706	lowH	0.514691	0.63603	0.681985	FALSE
V1707	0.511855	0.541013	2	0	0	73369	0.0172401	0.0280535	0.000243397	0.00867619	0.0816959	0.000709132	0.00868015	0.991304	707	lowH	0.514691	0.280314	0.859843	FALSE
V1708	0.511855	0.541013	2	0	0	73370	0.0428978	0.0920205	0.00199642	0.0216954	0.138282	0.00300132	0.0217043	0.97807	708	lowH	0.514691	0.451095	0.774453	FALSE
V1709	0.511855	0.541013	2	0	0	18685	0.139126	0.457901	0.0332481	0.0726098	0.495903	0.0360199	0.072635	0.924779	709	goodH	0.514691	0.799737	0.399868	FALSE
V1710	0.511855	0.541013	2	0	0	18689	0.160049	0.522475	0.0438487	0.0839249	0.559168	0.0469406	0.0839472	0.912281	710	goodH	0.514691	0.711478	0.355739	FALSE
V1711	0.511855	0.541013	2	0	0	18701	0.377092	0.109224	0.020857	0.190956	0.153954	0.0294089	0.191024	0.252101	711	goodH	0.514691	0.49532	0.75234	FALSE
V1712	0.511855	0.541013	2	0	0	18704	0.0818175	0.183594	0.00764704	0.0416519	0.217482	0.00906059	0.0416613	0.957265	712	lowH	0.514691	0.662026	0.668987	FALSE
V1713	0.511855	0.541013	2	0	0	18717	0.0786079	0.402424	0.016374	0.0406884	0.412471	0.0167838	0.040691	0.959016	713	lowH	0.514691	0.933085	0.466543	FALSE
V1714	0.511855	0.541013	2	0	0	18718	0.016128	0.0324662	0.000263509	0.00811643	0.0820498	0.000666139	0.00811871	0.99187	714	lowH	0.514691	0.281438	0.859281	FALSE
V1715	0.511855	0.541013	2	0	0	18739	0.0240928	0.0388127	0.000472107	0.0121637	0.123161	0.00149881	0.0121695	0.987805	715	lowH	0.514691	0.407192	0.796404	FALSE
V1716	0.511855	0.541013	2	0	0	18744	0.0935232	0.0742725	0.00350622	0.0472076	0.117642	0.00555505	0.0472199	0.95082	716	lowH	0.514691	0.390861	0.80457	FALSE
V1717	0.511855	0.541013	2	0	0	18778	0.0317378	0.0886792	0.00142231	0.0160388	0.131726	0.00211327	0.0160429	0.983871	717	lowH	0.514691	0.43221	0.783895	FALSE
V1718	0.511855	0.541013	2	0	0	18811	0.0461281	0.0607531	0.00141303	0.0232586	0.105125	0.00244562	0.023264	0.023622	718	lowH	0.514691	0.353196	0.823402	FALSE
V1719	0.511855	0.541013	2	0	0	18838	0.10416	0.573149	0.0313395	0.0546795	0.580007	0.0317157	0.0546816	0.944882	719	goodH	0.514691	0.684594	0.342297	FALSE
V1720	0.511855	0.541013	2	0	0	18856	0.499872	0.543807	0.142566	0.262163	0.57148	0.149843	0.262202	0.492	720	goodH	0.514691	0.69547	0.347735	FALSE
V1721	0.511855	0.541013	2	0	0	18874	0.023712	0.0493981	0.000590175	0.0119473	0.0962696	0.00115047	0.0119505	0.988	721	lowH	0.514691	0.32602	0.83699	FALSE
V1722	0.511855	0.541013	2	0	0	18883	0.366805	0.798002	0.156922	0.196643	0.819202	0.161111	0.196668	0.758065	722	goodH	0.514691	0.439968	0.219984	FALSE
V1723	0.511855	0.541013	2	0	0	18886	0.396358	0.544253	0.113112	0.207829	0.566636	0.117779	0.207856	0.727642	723	goodH	0.514691	0.701725	0.350862	FALSE
V1724	0.511855	0.541013	2	0	0	18904	0.396358	0.544253	0.113112	0.207829	0.566636	0.117779	0.207856	0.727642	724	goodH	0.514691	0.701725	0.350862	FALSE
V1725	0.511855	0.541013	2	0	0	18916	0.398381	0.547913	0.114536	0.209041	0.570035	0.119178	0.209071	0.72541	725	goodH	0.514691	0.69733	0.348665	FALSE
V1726	0.511855	0.541013	2	0	0	18922	0.0786079	0.423086	0.0172739	0.0408284	0.452577	0.0184815	0.0408362	0.959016	726	lowH	0.514691	0.866417	0.433209	FALSE
V1727	0.511855	0.541013	2	0	0	18946	0.157551	0.103487	0.00825314	0.0797503	0.149745	0.0119465	0.0797785	0.913793	727	goodH	0.514691	0.483569	0.758216	FALSE
V1728	0.511855	0.541013	2	0	0	28510	0.493498	0.0538946	0.013411	0.248837	0.102939	0.0256278	0.248962	0.557018	728	goodH	0.514691	0.346529	0.826735	FALSE
V1729	0.511855	0.541013	2	0	0	28564	0.398023	0.651573	0.137295	0.210713	0.676111	0.142486	0.210743	0.725806	729	goodH	0.514691	0.573173	0.286587	FALSE
V1730	0.511855	0.541013	2	0	0	28567	0.360368	0.796304	0.153833	0.193183	0.817856	0.158017	0.193208	0.764228	730	goodH	0.514691	0.441064	0.220532	FALSE
V1731	0.511855	0.541013	2	0	0	28613	0.311396	0.211723	0.0336296	0.158838	0.243069	0.0386152	0.158865	0.807087	731	goodH	0.514691	0.723832	0.638084	FALSE
V1732	0.511855	0.541013	2	0	0	28618	0.0535991	0.190106	0.00519414	0.0273223	0.236329	0.00645872	0.0273293	0.972441	732	lowH	0.514691	0.707834	0.646083	FALSE
V1733	0.511855	0.541013	2	0	0	28622	0.0310001	0.0751204	0.00117551	0.0156484	0.118498	0.00185475	0.0156522	0.984252	733	lowH	0.514691	0.393404	0.803298	FALSE
V1734	0.511855	0.541013	2	0	0	28663	0.0688776	0.357094	0.0126834	0.0355185	0.371604	0.0131999	0.0355213	0.964286	734	lowH	0.514691	0.993701	0.503149	FALSE
V1735	0.511855	0.541013	2	0	0	28666	0.111135	0.390253	0.02242	0.05745	0.40009	0.0229864	0.0574531	0.940945	735	goodH	0.514691	0.954686	0.477343	FALSE
V1736	0.511855	0.541013	2	0	0	28668	0.111135	0.390253	0.02242	0.05745	0.40009	0.0229864	0.0574531	0.940945	736	goodH	0.514691	0.954686	0.477343	FALSE
V1737	0.511855	0.541013	2	0	0	28682	0.0472164	0.0667274	0.00158954	0.0238215	0.111583	0.00265882	0.0238282	0.975806	737	lowH	0.514691	0.372738	0.813631	FALSE
V1738	0.511855	0.541013	2	0	0	28683	0.300826	0.0826658	0.0125742	0.152109	0.139086	0.0211635	0.152162	0.815574	738	goodH	0.514691	0.453393	0.773304	FALSE
V1739	0.511855	0.541013	2	0	0	28698	0.396032	0.628032	0.131385	0.209201	0.654836	0.137012	0.209231	0.728	739	goodH	0.514691	0.596163	0.298082	FALSE
V1740	0.511855	0.541013	2	0	0	28704	0.352032	0.778682	0.146656	0.188338	0.800618	0.150805	0.18836	0.772	740	goodH	0.514691	0.455343	0.227672	FALSE
V1741	0.511855	0.541013	2	0	0	28727	0.016128	0.0416362	0.000338178	0.00812223	0.0903131	0.000733772	0.00812476	0.99187	741	lowH	0.514691	0.307488	0.846256	FALSE
V1742	0.511855	0.541013	2	0	0	28763	0.0867769	0.0328599	0.00143497	0.0436693	0.0811638	0.00354557	0.0436841	0.954545	742	lowH	0.514723	0.278622	0.860689	FALSE
V1743	0.511855	0.541013	2	0	0	28786	0.268096	0.736052	0.10544	0.143251	0.760624	0.108983	0.143281	0.840517	743	goodH	0.514691	0.49028	0.24514	FALSE
V1744	0.511855	0.541013	2	0	0	40824	0.0867769	0.400224	0.018032	0.0450548	0.411589	0.0185471	0.0450623	0.954545	744	lowH	0.514691	0.934609	0.467304	FALSE
V1745	0.511855	0.541013	2	0	0	40850	0.083872	0.400499	0.0174063	0.0434615	0.411383	0.0178812	0.043466	0.95614	745	lowH	0.514691	0.934963	0.467482	FALSE
V1746	0.511855	0.541013	2	0	0	40871	0.105789	0.342489	0.0186982	0.0545949	0.367657	0.0200768	0.0546075	0.943966	746	goodH	0.514691	0.986332	0.506834	FALSE
V1747	0.511855	0.541013	2	0	0	40878	0.0261963	-0.0192665	-0.000253084	0.013136	0.0404635	0.000531859	0.0131442	0.986726	747	lowH	0.523872	0.144127	0.927936	FALSE
V1748	0.511855	0.541013	2	0	0	40883	0.0428978	0.292242	0.00644391	0.0220499	0.316425	0.00697897	0.0220557	0.97807	748	lowH	0.514691	0.885648	0.557176	FALSE
V1749	0.511855	0.541013	2	0	0	40893	0.0259695	0.213692	0.00283434	0.0132637	0.247057	0.00327802	0.0132683	0.986842	749	lowH	0.514691	0.733204	0.633398	FALSE
V1750	0.511855	0.541013	2	0	0	40915	0.0600282	-0.0153371	-0.000462379	0.0301477	0.0598879	0.00180669	0.0301679	0.969027	750	lowH	0.516675	0.209578	0.895211	FALSE
V1751	0.511855	0.541013	2	0	0	41015	0.287335	0.641992	0.0977951	0.152331	0.666408	0.101538	0.152366	0.826087	751	goodH	0.514691	0.583547	0.291773	FALSE
V1752	0.511855	0.541013	2	0	0	41029	0.269981	0.160439	0.0220526	0.137452	0.214636	0.0295175	0.137524	0.83913	752	goodH	0.514691	0.654968	0.672516	FALSE
V1753	0.511855	0.541013	2	0	0	58655	0.223887	0.207774	0.0237926	0.114512	0.245463	0.0281283	0.114593	0.87156	753	goodH	0.514691	0.729466	0.635267	FALSE
V1754	0.511855	0.541013	2	0	0	58683	0.19438	0.848367	0.0897228	0.105759	0.866332	0.0916535	0.105795	0.890909	754	goodH	0.514691	0.403262	0.201631	FALSE
V1755	0.511855	0.541013	2	0	0	58736	0.436224	0.288295	0.0648109	0.224808	0.32757	0.0736909	0.224962	0.678571	755	goodH	0.514691	0.908371	0.545815	FALSE
V1756	0.511855	0.541013	2	0	0	58742	0.496884	0.377942	0.0974846	0.257935	0.411361	0.106158	0.258064	0.539474	756	goodH	0.514691	0.935003	0.467501	FALSE
V1757	0.511855	0.541013	2	0	0	58763	0.152778	0.482258	0.0385953	0.0800304	0.500824	0.0400929	0.0800539	0.916667	757	goodH	0.514691	0.792496	0.396248	FALSE
V1758	0.511855	0.541013	2	0	0	58772	0.499416	0.406533	0.105537	0.259602	0.437014	0.113492	0.259698	0.517094	758	goodH	0.514691	0.891702	0.445851	FALSE
V1759	0.511855	0.541013	2	0	0	58774	0.0165278	-0.00203377	-1.69e-05	0.00829699	0.0526553	0.000437129	0.00830171	0.991667	759	lowH	0.518913	0.185482	0.907259	FALSE
V1760	0.511855	0.541013	2	0	0	58789	0.412071	0.256075	0.0540815	0.211194	0.296234	0.0625803	0.211253	0.709677	760	goodH	0.514691	0.843275	0.578363	FALSE
V1761	0.511855	0.541013	2	0	0	58798	0.0768	0.368159	0.0146328	0.0397459	0.413101	0.0164237	0.039757	0.96	761	lowH	0.514691	0.932	0.466	FALSE
V1762	0.511855	0.541013	2	0	0	58827	0.015872	-0.0146204	-0.000116363	0.00795899	0.0389502	0.000310107	0.00796162	0.992	762	lowH	0.524803	0.138929	0.930536	FALSE
V1763	0.511855	0.541013	2	0	0	58848	0.162866	0.447428	0.0379377	0.0847907	0.480605	0.0407595	0.0848088	0.910569	763	goodH	0.514691	0.822673	0.411337	FALSE
V1764	0.511855	0.541013	2	0	0	58851	0.49987	0.431121	0.111987	0.259759	0.459937	0.119494	0.259805	0.491935	764	goodH	0.514691	0.85471	0.427355	FALSE
V1765	0.511855	0.541013	2	0	0	58855	0.0240928	0.108621	0.00132462	0.0121949	0.150211	0.0018323	0.0121982	0.987805	765	lowH	0.514691	0.484874	0.757563	FALSE
V1766	0.511855	0.541013	2	0	0	58878	0.455741	0.388291	0.0916945	0.236149	0.41561	0.0981692	0.236205	0.64876	766	goodH	0.514691	0.927687	0.463843	FALSE
V1767	0.511855	0.541013	2	0	0	58885	0.0895975	0.449263	0.0209711	0.0466789	0.454545	0.0212191	0.0466821	0.952991	767	lowH	0.514691	0.86327	0.431635	FALSE
V1768	0.511855	0.541013	2	0	0	58891	0.45084	0.256046	0.0592583	0.231436	0.305095	0.0706477	0.231559	0.34322	768	goodH	0.514691	0.862067	0.568967	FALSE
V1769	0.511855	0.541013	2	0	0	58907	0.105789	0.312991	0.0170666	0.0545276	0.3415	0.018628	0.0545476	0.943966	769	goodH	0.514691	0.93612	0.53194	FALSE
V1770	0.511855	0.541013	2	0	0	58947	0.0257467	0.0745792	0.00097001	0.0130065	0.12301	0.00160084	0.0130139	0.986957	770	lowH	0.514691	0.406748	0.796626	FALSE
V1771	0.511855	0.541013	2	0	0	65754	0.103394	0.573347	0.0311155	0.0542699	0.580142	0.0314854	0.0542719	0.945312	771	goodH	0.514691	0.684423	0.342211	FALSE
V1772	0.511855	0.541013	2	0	0	65756	0.176239	0.0479801	0.00425806	0.0887464	0.088987	0.00789898	0.0887655	0.902344	772	goodH	0.514691	0.303334	0.848333	FALSE
V1773	0.511855	0.541013	2	0	0	65785	0.378876	0.259755	0.0504154	0.194089	0.295209	0.0573073	0.194125	0.746094	773	goodH	0.514691	0.841081	0.57946	FALSE
V1774	0.511855	0.541013	2	0	0	65792	0.411011	0.714523	0.156229	0.218649	0.73629	0.161007	0.218674	0.710938	774	goodH	0.514691	0.512836	0.256418	FALSE
V1775	0.511855	0.541013	2	0	0	65793	0.103394	0.565191	0.0306716	0.0542676	0.580142	0.0314854	0.0542719	0.945312	775	goodH	0.514691	0.684423	0.342211	FALSE
V1776	0.511855	0.541013	2	0	0	65803	0.163544	0.119269	0.00987897	0.0828293	0.158601	0.0131395	0.0828465	0.910156	776	goodH	0.514691	0.508187	0.745906	FALSE
V1777	0.511855	0.541013	2	0	0	65819	0.468256	0.564495	0.138945	0.24614	0.59523	0.146536	0.246184	0.625984	777	goodH	0.514691	0.6656	0.3328	FALSE
V1778	0.511855	0.541013	2	0	0	65823	0.023343	0.0804378	0.000948195	0.0117879	0.123483	0.00145594	0.0117906	0.988189	778	lowH	0.514691	0.408141	0.795929	FALSE
V1779	0.511855	0.541013	2	0	0	65827	0.468256	0.405925	0.0985844	0.242863	0.439466	0.106751	0.242911	0.374016	779	goodH	0.514691	0.88767	0.443835	FALSE
V1780	0.511855	0.541013	2	0	0	65845	0.023712	0.129353	0.00155469	0.012019	0.168155	0.00202147	0.0120215	0.988	780	lowH	0.514691	0.534301	0.732849	FALSE
V1781	0.511855	0.541013	2	0	0	65872	0.200312	0.8749	0.0945084	0.108022	0.888024	0.0959331	0.10803	0.887097	781	goodH	0.514691	0.387413	0.193707	FALSE
V1782	0.511855	0.541013	2	0	0	65890	0.198912	0.87515	0.0938789	0.107272	0.888143	0.0952796	0.10728	0.888	782	goodH	0.514691	0.387328	0.193664	FALSE
V1783	0.511855	0.541013	2	0	0	65899	0.198912	0.87515	0.0938789	0.107272	0.888143	0.0952796	0.10728	0.888	783	goodH	0.514691	0.387328	0.193664	FALSE
V1784	0.511855	0.541013	2	0	0	65950	0.177372	0.0406053	0.00362532	0.089282	0.0843586	0.0075335	0.0893033	0.901639	784	goodH	0.514691	0.288757	0.855622	FALSE
V1785	0.511855	0.541013	2	0	0	65953	0.0798611	0.40186	0.0166131	0.0413405	0.412104	0.0170377	0.0413433	0.958333	785	lowH	0.514691	0.93372	0.46686	FALSE
V1786	0.511855	0.541013	2	0	0	65959	0.0163923	-0.00901307	-7.44e-05	0.0082589	0.0999799	0.000826262	0.00826428	0.991736	786	lowH	0.514691	0.337461	0.831269	FALSE
V1787	0.511855	0.541013	2	0	0	65963	0.0935232	0.212821	0.0101589	0.0477343	0.251114	0.0119893	0.0477443	0.95082	787	lowH	0.514691	0.742667	0.628666	FALSE
V1788	0.511855	0.541013	2	0	0	65966	0.357778	0.78596	0.150618	0.191636	0.809174	0.155088	0.191662	0.766667	788	goodH	0.514691	0.448199	0.224099	FALSE
V1789	0.511855	0.541013	2	0	0	65971	0.0935232	0.212821	0.0101589	0.0477343	0.251114	0.0119893	0.0477443	0.95082	789	lowH	0.514691	0.742667	0.628666	FALSE
V1790	0.511855	0.541013	2	0	0	65992	0.385284	0.667408	0.136396	0.204367	0.697059	0.142481	0.204404	0.739496	790	goodH	0.514691	0.551405	0.275702	FALSE
V1791	0.511855	0.541013	2	0	0	66027	0.171671	0.58262	0.0526843	0.0904265	0.613449	0.0554835	0.0904452	0.905172	791	goodH	0.514691	0.643558	0.321779	FALSE
V1792	0.511855	0.541013	2	0	0	66047	0.403352	0.262734	0.0543791	0.206974	0.309425	0.0640654	0.207046	0.719828	792	goodH	0.514691	0.871138	0.564431	FALSE
V1793	0.511855	0.541013	2	0	0	66053	0.41413	0.262667	0.0558609	0.212668	0.310909	0.0661529	0.212773	0.707207	793	goodH	0.514691	0.874229	0.562885	FALSE
V1794	0.511855	0.541013	2	0	0	66776	0.0255276	0.17556	0.0022813	0.0129944	0.212448	0.00276153	0.0129986	0.987069	794	lowH	0.514691	0.649519	0.67524	FALSE
V1795	0.511855	0.541013	2	0	0	66797	0.220378	0.869999	0.103591	0.11907	0.882643	0.105107	0.119082	0.873913	795	goodH	0.514691	0.391286	0.195643	FALSE
V1796	0.511855	0.541013	2	0	0	66820	0.190847	0.741016	0.0755813	0.101997	0.767513	0.0783005	0.102018	0.893162	796	goodH	0.514691	0.484076	0.242038	FALSE
V1797	0.511855	0.541013	2	0	0	66848	0.415225	0.457228	0.09892	0.216347	0.484802	0.104907	0.216391	0.294118	797	goodH	0.514691	0.816316	0.408158	FALSE
V1798	0.511855	0.541013	2	0	0	66849	0.346197	0.792738	0.147231	0.185725	0.814174	0.151236	0.185754	0.777311	798	goodH	0.514691	0.444076	0.222038	FALSE
V1799	0.511855	0.541013	2	0	0	66851	0.0168055	-0.000544768	-4.6e-06	0.00843801	0.0547638	0.000462294	0.0084416	0.991525	799	lowH	0.518289	0.19254	0.90373	FALSE
V1800	0.511855	0.541013	2	0	0	66883	0.0418219	0.168074	0.00357492	0.0212699	0.204913	0.00435965	0.0212756	0.978632	800	lowH	0.514691	0.630578	0.684711	FALSE
V1801	0.511855	0.541013	2	0	0	66907	0.0421745	0.16769	0.00359736	0.0214525	0.204918	0.00439736	0.0214591	0.978448	801	lowH	0.514691	0.63059	0.684705	FALSE
V1802	0.511855	0.541013	2	0	0	66912	0.322099	0.872209	0.152048	0.174325	0.886798	0.154614	0.17435	0.798246	802	goodH	0.514691	0.388292	0.194146	FALSE
V1803	0.511855	0.541013	2	0	0	137232	0.15633	0.316034	0.0254625	0.0805689	0.356886	0.0287636	0.0805961	0.91453	803	goodH	0.514691	0.965949	0.517025	FALSE
V1804	0.511855	0.541013	2	0	0	137248	0.0255276	0.165369	0.00214667	0.0129811	0.203308	0.0026399	0.0129847	0.987069	804	lowH	0.514691	0.62651	0.686745	FALSE
V1805	0.511855	0.541013	2	0	0	137255	0.213837	0.878886	0.101634	0.11564	0.89259	0.103231	0.115653	0.878261	805	goodH	0.514691	0.384158	0.192079	FALSE
V1806	0.511855	0.541013	2	0	0	137296	0.0255276	0.0748859	0.000965438	0.0128921	0.122686	0.00158228	0.0128969	0.987069	806	lowH	0.514691	0.405795	0.797103	FALSE
V1807	0.511855	0.541013	2	0	0	137326	0.323229	0.764661	0.132735	0.173586	0.790767	0.137308	0.173639	0.797297	807	goodH	0.514691	0.46371	0.231855	FALSE
V1808	0.511855	0.541013	2	0	0	40766	0.333956	0.837811	0.150909	0.180123	0.855703	0.154157	0.180153	0.788136	808	goodH	0.514691	0.411263	0.205632	FALSE
V1809	0.511855	0.541013	2	0	0	40771	0.0644444	0.148778	0.00487902	0.032794	0.213844	0.00701618	0.0328098	0.966667	809	lowH	0.514691	0.652998	0.673501	FALSE
V1810	0.511855	0.541013	2	0	0	40774	0.209453	0.84706	0.0955822	0.11284	0.861436	0.0972145	0.112852	0.881148	810	goodH	0.514691	0.406928	0.203464	FALSE
V1811	0.511855	0.541013	2	0	0	40775	0.0401438	0.169196	0.00346004	0.02045	0.226009	0.00462377	0.0204583	0.979508	811	lowH	0.514691	0.682948	0.658526	FALSE
V1812	0.511855	0.541013	2	0	0	40792	0.198912	0.794882	0.084771	0.106646	0.816239	0.0870604	0.10666	0.888	812	goodH	0.514691	0.442384	0.221192	FALSE
V1813	0.511855	0.541013	2	0	0	40802	0.0312421	0.167632	0.00267334	0.0159477	0.253919	0.00405164	0.0159564	0.984127	813	lowH	0.514691	0.749171	0.625414	FALSE
V1814	0.511855	0.541013	2	0	0	40856	0.0385951	0.172138	0.00338353	0.0196559	0.226347	0.00445031	0.0196615	0.980315	814	lowH	0.514691	0.68377	0.658115	FALSE
V1815	0.511855	0.541013	2	0	0	40874	0.194824	0.871174	0.0914725	0.104999	0.884266	0.0928536	0.105006	0.890625	815	goodH	0.514691	0.390114	0.195057	FALSE
V1816	0.511855	0.541013	2	0	0	40887	0.0341777	1	0.0187303	0.0187303	1	0.0187303	0.0187303	0.982609	816	lowH	0.514691	0.314983	0.157491	FALSE
V1817	0.511855	0.541013	2	0	0	40894	0.316044	0.821387	0.139472	0.1698	0.837865	0.142285	0.169819	0.803279	817	goodH	0.514691	0.425049	0.212525	FALSE
V1818	0.511855	0.541013	2	0	0	40897	0.0255276	0.516063	0.00689473	0.0133602	0.516063	0.00689473	0.0133602	0.987069	818	lowH	0.514691	0.770484	0.385242	FALSE
V1819	0.511855	0.541013	2	0	0	40907	0.0347717	0.513786	0.00935141	0.018201	0.513786	0.00935141	0.018201	0.982301	819	lowH	0.514691	0.773733	0.386867	FALSE
V1820	0.511855	0.541013	2	0	0	40940	0.0392	-0.00061275	-1.21e-05	0.0196765	0.0509254	0.00100238	0.0196833	0.02	820	lowH	0.519582	0.179671	0.910165	FALSE
V1821	0.511855	0.541013	2	0	0	40947	0.189041	0.781094	0.0791126	0.101284	0.804262	0.081472	0.1013	0.894309	821	goodH	0.514691	0.452287	0.226144	FALSE
V1822	0.511855	0.541013	2	0	0	40968	0.189041	0.781094	0.0791126	0.101284	0.804262	0.081472	0.1013	0.894309	822	goodH	0.514691	0.452287	0.226144	FALSE
V1823	0.511855	0.541013	2	0	0	40969	0.0325114	0.163935	0.00270982	0.0165298	0.200274	0.00331146	0.0165346	0.983471	823	lowH	0.514691	0.618786	0.690607	FALSE
V1824	0.511855	0.541013	2	0	0	40998	0.0271442	0.0099875	0.000136288	0.0136458	0.0689824	0.000942392	0.0136613	0.986239	824	lowH	0.515645	0.239424	0.880288	FALSE
V1825	0.511855	0.541013	2	0	0	41025	0.0338882	0.162234	0.00279746	0.0172434	0.200496	0.00345897	0.0172521	0.982759	825	lowH	0.514691	0.619351	0.690325	FALSE
V1826	0.511855	0.541013	2	0	0	41037	0.302608	0.619623	0.0994828	0.160554	0.647667	0.104025	0.160616	0.814159	826	goodH	0.514691	0.604115	0.302058	FALSE
V1827	0.511855	0.541013	2	0	0	41040	0.059017	0.681981	0.0214812	0.0314982	0.710241	0.02238	0.0315104	0.969565	827	lowH	0.514691	0.538132	0.269066	FALSE
V1828	0.511855	0.541013	2	0	0	41048	0.0259695	0.0445091	0.000584331	0.0131283	0.135566	0.00178212	0.0131458	0.986842	828	lowH	0.514691	0.443299	0.778351	FALSE
V1829	0.511855	0.541013	2	0	0	41055	0.0933913	0.473678	0.0231529	0.0488789	0.497843	0.0243427	0.0488963	0.950893	829	lowH	0.514691	0.796874	0.398437	FALSE
V1830	0.511855	0.541013	2	0	0	41062	0.0525931	0.240669	0.0064882	0.026959	0.27127	0.00731695	0.026973	0.972973	830	lowH	0.514691	0.788649	0.605675	FALSE
V1831	0.511855	0.541013	2	0	0	41076	0.191327	0.854007	0.0886312	0.103783	0.870985	0.0904153	0.103808	0.892857	831	goodH	0.514691	0.399809	0.199905	FALSE
V1832	0.511855	0.541013	2	0	0	41077	0.265603	0.779012	0.111355	0.142944	0.803109	0.114836	0.142989	0.842342	832	goodH	0.514691	0.453251	0.226626	FALSE
V1833	0.511855	0.541013	2	0	0	43207	0.292588	0.574208	0.0885919	0.154285	0.600048	0.0926044	0.154328	0.822034	833	goodH	0.514691	0.659698	0.329849	FALSE
V1834	0.511855	0.541013	2	0	0	43214	0.18	0.0777035	0.00707092	0.0909987	0.133479	0.0121535	0.0910516	0.9	834	goodH	0.514691	0.437282	0.781359	FALSE
V1835	0.511855	0.541013	2	0	0	43222	0.0168055	0.0298893	0.000252815	0.00845836	0.082094	0.000694772	0.00846313	0.991525	835	lowH	0.514691	0.281579	0.859211	FALSE
V1836	0.511855	0.541013	2	0	0	43224	0.0727703	0.078599	0.00288936	0.0367608	0.123477	0.00454122	0.036778	0.962185	836	lowH	0.514691	0.408122	0.795939	FALSE
V1837	0.511855	0.541013	2	0	0	43229	0.0942559	0.49404	0.024333	0.0492531	0.512418	0.025242	0.0492606	0.950413	837	lowH	0.514691	0.775693	0.387847	FALSE
V1838	0.511855	0.541013	2	0	0	43231	0.445359	0.1338	0.0302495	0.22608	0.181073	0.0409549	0.226179	0.665289	838	goodH	0.514691	0.568885	0.715558	FALSE
V1839	0.511855	0.541013	2	0	0	43288	0.242275	0.36282	0.0454983	0.125402	0.40165	0.0503861	0.125448	0.858974	839	goodH	0.514691	0.951936	0.475968	FALSE
V1840	0.511855	0.541013	2	0	0	43299	0.460224	0.23718	0.0558965	0.235671	0.27992	0.0659959	0.235767	0.641026	840	goodH	0.514691	0.807863	0.596068	FALSE
V1841	0.511855	0.541013	2	0	0	43339	0.186919	0.809799	0.081395	0.100513	0.83133	0.0835743	0.100531	0.895652	841	goodH	0.514691	0.430215	0.215107	FALSE
V1842	0.511855	0.541013	2	0	0	43389	0.075831	0.353629	0.013845	0.0391511	0.369949	0.0144862	0.0391572	0.960526	842	lowH	0.514691	0.990618	0.504691	FALSE
V1843	0.511855	0.541013	2	0	0	43406	0.227133	0.18574	0.0215237	0.115881	0.238247	0.0276224	0.11594	0.130631	843	goodH	0.514691	0.712405	0.643797	FALSE
V1844	0.511855	0.541013	2	0	0	43776	0.0428978	0.285713	0.00631142	0.02209	0.333617	0.00737418	0.0221037	0.97807	844	lowH	0.514691	0.920504	0.539748	FALSE
V1845	0.511855	0.541013	2	0	0	43777	0.0516877	0.582045	0.0159102	0.0273349	0.611668	0.0167269	0.0273464	0.973451	845	lowH	0.514691	0.64568	0.32284	FALSE
V1846	0.511855	0.541013	2	0	0	43800	0.200529	0.0919747	0.00933429	0.101488	0.146635	0.0148893	0.10154	0.886957	846	goodH	0.514691	0.474824	0.762588	FALSE
V1847	0.511855	0.541013	2	0	0	43808	0.0261963	0.0732584	0.000969318	0.0132315	0.122603	0.00162303	0.0132381	0.986726	847	lowH	0.514691	0.405549	0.797225	FALSE
V1848	0.511855	0.541013	2	0	0	43838	0.0347717	0.155385	0.00275957	0.0177596	0.253379	0.00450489	0.0177792	0.982301	848	lowH	0.514691	0.747922	0.626039	FALSE
V1849	0.511855	0.541013	2	0	0	43840	0.0175425	0.0778249	0.000689892	0.00886467	0.126976	0.00112622	0.00886959	0.99115	849	lowH	0.514691	0.418384	0.790808	FALSE
V1850	0.511855	0.541013	2	0	0	43857	0.0852997	0.400403	0.0177165	0.0442467	0.411523	0.018211	0.0442526	0.955357	850	lowH	0.514691	0.934723	0.467361	FALSE
V1851	0.511855	0.541013	2	0	0	43865	0.191327	0.0695411	0.00672423	0.0966943	0.129897	0.0125687	0.0967594	0.892857	851	goodH	0.514691	0.426901	0.78655	FALSE
V1852	0.511855	0.541013	2	0	0	78884	0.477041	0.49537	0.123765	0.249843	0.529217	0.132267	0.249929	0.607143	852	goodH	0.514691	0.751977	0.375988	FALSE
V1853	0.511855	0.541013	2	0	0	84506	0.489444	0.424093	0.107884	0.254388	0.454614	0.115676	0.254448	0.42735	853	goodH	0.514691	0.863161	0.431581	FALSE
V1854	0.511855	0.541013	2	0	0	84514	0.187695	0.922476	0.0938002	0.101683	0.930607	0.094632	0.101688	0.895161	854	goodH	0.514691	0.358089	0.179045	FALSE
V1855	0.511855	0.541013	2	0	0	84518	0.323881	0.73679	0.127309	0.172789	0.757183	0.130851	0.172812	0.796748	855	goodH	0.514691	0.493409	0.246704	FALSE
V1856	0.511855	0.541013	2	0	0	84525	0.0319915	0.113168	0.00183701	0.0162326	0.180809	0.00293636	0.0162401	0.98374	856	lowH	0.514691	0.568185	0.715908	FALSE
V1857	0.511855	0.541013	2	0	0	84531	0.290048	0.180904	0.0267336	0.147778	0.229716	0.0339569	0.147821	0.824	857	goodH	0.514691	0.691943	0.654029	FALSE
V1858	0.511855	0.541013	2	0	0	84555	0.200312	0.874993	0.0945888	0.108102	0.888108	0.0960147	0.108112	0.887097	858	goodH	0.514691	0.387353	0.193676	FALSE
V1859	0.511855	0.541013	2	0	0	84590	0.055731	0.0597626	0.00167953	0.0281033	0.105819	0.00297471	0.0281113	0.971311	859	lowH	0.514691	0.355308	0.822346	FALSE
V1860	0.511855	0.541013	2	0	0	84618	0.48634	0.408622	0.103143	0.252417	0.448539	0.113245	0.252475	0.582645	860	goodH	0.514691	0.872907	0.436453	FALSE
V1861	0.511855	0.541013	2	0	0	84633	0.451492	0.247309	0.0572138	0.231345	0.295644	0.0684174	0.231418	0.655738	861	goodH	0.514691	0.842013	0.578993	FALSE
V1862	0.511855	0.541013	2	0	0	84648	0.0407986	0.051921	0.00106774	0.0205647	0.100089	0.00205907	0.0205723	0.979167	862	lowH	0.514691	0.337797	0.831102	FALSE
V1863	0.511855	0.541013	2	0	0	84659	0.351643	0.809777	0.152865	0.188774	0.829904	0.156684	0.188798	0.772358	863	goodH	0.514691	0.43135	0.215675	FALSE
V1864	0.511855	0.541013	2	0	0	84661	0.0239009	0.109095	0.00131982	0.0120979	0.150307	0.00181889	0.0121011	0.987903	864	lowH	0.514691	0.485142	0.757429	FALSE
V1865	0.511855	0.541013	2	0	0	84663	0.10653	0.572559	0.0320343	0.0559493	0.579612	0.0324304	0.0559519	0.943548	865	goodH	0.514691	0.685094	0.342547	FALSE
V1866	0.511855	0.541013	2	0	0	84701	0.312991	0.699895	0.116597	0.166592	0.72286	0.120445	0.166622	0.805785	866	goodH	0.514691	0.525725	0.262863	FALSE
V1867	0.511855	0.541013	2	0	0	84726	0.5	0.445845	0.116108	0.260422	0.480013	0.125038	0.260489	0.5	867	goodH	0.514691	0.823573	0.411787	FALSE
V1868	0.511855	0.541013	2	0	0	85429	0.01739	0.0359275	0.000314626	0.00875725	0.0891663	0.000781206	0.00876123	0.991228	868	lowH	0.514691	0.303897	0.848052	FALSE
V1869	0.511855	0.541013	2	0	0	85446	0.186919	1	0.102149	0.102149	1	0.102149	0.102149	0.895652	869	goodH	0.514691	0.314983	0.157491	FALSE
V1870	0.511855	0.541013	2	0	0	85447	0.0259695	0.0876689	0.00115115	0.0131306	0.134954	0.00177282	0.0131365	0.986842	870	lowH	0.514691	0.441537	0.779231	FALSE
V1871	0.511855	0.541013	2	0	0	85459	0.48539	0.418306	0.105541	0.252305	0.459574	0.115987	0.25238	0.58547	871	goodH	0.514691	0.855284	0.427642	FALSE
V1872	0.511855	0.541013	2	0	0	85493	0.284832	0.190773	0.0277055	0.145228	0.23933	0.0347665	0.145266	0.828	872	goodH	0.514691	0.71498	0.64251	FALSE
V1873	0.511855	0.541013	2	0	0	85495	0.069408	0.356757	0.0127687	0.035791	0.371401	0.0132939	0.0357939	0.964	873	lowH	0.514691	0.993323	0.503339	FALSE
V1874	0.511855	0.541013	2	0	0	85496	0.198912	0.875135	0.0938658	0.107259	0.888129	0.0952663	0.107266	0.888	874	goodH	0.514691	0.387338	0.193669	FALSE
V1875	0.511855	0.541013	2	0	0	85507	0.133632	0.475818	0.0331323	0.0696323	0.49454	0.0344395	0.0696395	0.928	875	goodH	0.514691	0.801755	0.400877	FALSE
V1876	0.511855	0.541013	2	0	0	85511	0.023712	0.109464	0.0013137	0.0120012	0.150275	0.00180389	0.0120039	0.988	876	lowH	0.514691	0.485053	0.757473	FALSE
V1877	0.511855	0.541013	2	0	0	85527	0.286441	0.183769	0.026822	0.145955	0.231629	0.0338165	0.145994	0.826772	877	goodH	0.514691	0.696559	0.651721	FALSE
V1878	0.511855	0.541013	2	0	0	85541	0.105728	0.572567	0.0317745	0.0554947	0.579555	0.0321634	0.0554968	0.944	878	goodH	0.514691	0.685166	0.342583	FALSE
V1879	0.511855	0.541013	2	0	0	85545	0.069408	0.356725	0.0127669	0.0357892	0.371368	0.013292	0.035792	0.964	879	lowH	0.514691	0.993262	0.503369	FALSE
V1880	0.511855	0.541013	2	0	0	85566	0.015999	0.0530375	0.000427669	0.00806353	0.100115	0.00080748	0.00806554	0.991935	880	lowH	0.514691	0.337875	0.831062	FALSE
V1881	0.511855	0.541013	2	0	0	85590	0.166528	0.171132	0.0145077	0.0847746	0.218571	0.018535	0.0848007	0.908333	881	goodH	0.514691	0.664716	0.667642	FALSE
V1882	0.511855	0.541013	2	0	0	85597	0.0495547	0.146092	0.00368631	0.0252327	0.222104	0.00560744	0.0252469	0.974576	882	lowH	0.514691	0.673407	0.663296	FALSE
V1883	0.511855	0.541013	2	0	0	85604	0.153944	0.121992	0.00952264	0.0780596	0.171153	0.0133648	0.0780866	0.915966	883	goodH	0.514691	0.542402	0.728799	FALSE
V1884	0.511855	0.541013	2	0	0	85607	0.119987	0.351673	0.0217827	0.0619403	0.373996	0.0231697	0.0619517	0.935897	884	goodH	0.514691	0.998139	0.50093	FALSE
V1885	0.511855	0.541013	2	0	0	119770	0.213837	0.878939	0.101685	0.11569	0.892637	0.103282	0.115705	0.878261	885	goodH	0.514691	0.384124	0.192062	FALSE
V1886	0.511855	0.541013	2	0	0	119775	0.212247	0.879195	0.10094	0.11481	0.892746	0.102508	0.114823	0.87931	886	goodH	0.514691	0.384047	0.192023	FALSE
V1887	0.511855	0.541013	2	0	0	119777	0.375	0.190054	0.0363496	0.191259	0.239284	0.0457815	0.191327	0.75	887	goodH	0.514691	0.714872	0.642564	FALSE
V1888	0.511855	0.541013	2	0	0	119784	0.0895975	0.39467	0.0183024	0.046374	0.405663	0.0188138	0.0463779	0.952991	888	lowH	0.514691	0.944902	0.472451	FALSE
V1889	0.511855	0.541013	2	0	0	119809	0.361965	0.798181	0.155088	0.194302	0.820445	0.15944	0.194334	0.762712	889	goodH	0.514691	0.438959	0.219479	FALSE
V1890	0.511855	0.541013	2	0	0	119841	0.204631	0.880306	0.0972837	0.110511	0.893175	0.0987145	0.110521	0.884298	890	goodH	0.514691	0.383742	0.191871	FALSE
V1891	0.511855	0.541013	2	0	0	119853	0.0407986	0.252497	0.00527244	0.0208812	0.279566	0.00583876	0.0208851	0.979167	891	lowH	0.514691	0.807084	0.596458	FALSE
V1892	0.511855	0.541013	2	0	0	119878	0.015747	0.0839493	0.000667785	0.00795462	0.127201	0.00101208	0.00795652	0.992063	892	lowH	0.514691	0.419042	0.790479	FALSE
V1893	0.511855	0.541013	2	0	0	119894	0.0395096	0.253867	0.00513281	0.0202185	0.279933	0.0056607	0.0202216	0.979839	893	lowH	0.514691	0.807891	0.596054	FALSE
V1894	0.511855	0.541013	2	0	0	119910	0.108427	0.153108	0.0084413	0.0551329	0.187855	0.0103597	0.0551472	0.942478	894	goodH	0.514691	0.586712	0.706644	FALSE
V1895	0.511855	0.541013	2	0	0	119930	0.249393	0.751712	0.100771	0.134055	0.776367	0.104095	0.13408	0.853982	895	goodH	0.514691	0.476218	0.238109	FALSE
V1896	0.511855	0.541013	2	0	0	119939	0.015624	0.105673	0.000835365	0.00790521	0.146431	0.00115783	0.00790699	0.992126	896	lowH	0.514691	0.474251	0.762875	FALSE
V1897	0.511855	0.541013	2	0	0	119948	0.325625	0.191972	0.031844	0.165879	0.228668	0.0379384	0.16591	0.795276	897	goodH	0.514691	0.689406	0.655297	FALSE
V1898	0.511855	0.541013	2	0	0	119953	0.249393	0.206537	0.0263241	0.127454	0.244905	0.0312221	0.127486	0.146018	898	goodH	0.514691	0.728156	0.635922	FALSE
V1899	0.511855	0.541013	2	0	0	119966	0.152778	0.136394	0.010571	0.0775033	0.17773	0.0137779	0.0775217	0.916667	899	goodH	0.514691	0.560012	0.719994	FALSE
V1900	0.511855	0.541013	2	0	0	119991	0.197531	0.875379	0.0932434	0.106518	0.888245	0.0946206	0.106525	0.888889	900	goodH	0.514691	0.387255	0.193628	FALSE
V1901	0.511855	0.541013	2	0	0	119992	0.0828632	0.24341	0.0103178	0.0423884	0.278206	0.0117949	0.0423961	0.956693	901	lowH	0.514691	0.80408	0.59796	FALSE
V1902	0.511855	0.541013	2	0	0	120004	0.174818	0.207487	0.0184936	0.0891316	0.238524	0.0212634	0.0891459	0.903226	902	goodH	0.514691	0.713065	0.643467	FALSE
V1903	0.511855	0.541013	2	0	0	120034	0.0881647	0.443945	0.020333	0.0458008	0.449593	0.0205925	0.0458026	0.953782	903	lowH	0.514691	0.871209	0.435604	FALSE
V1904	0.511855	0.541013	2	0	0	120036	0.095	0.446156	0.0220212	0.0493576	0.451304	0.0222761	0.0493594	0.95	904	lowH	0.514691	0.868458	0.434229	FALSE
V1905	0.511855	0.541013	2	0	0	120046	0.0570934	0.203968	0.00595446	0.0291932	0.267737	0.00782029	0.0292089	0.970588	905	lowH	0.514691	0.780714	0.609643	FALSE
V1906	0.511855	0.541013	2	0	0	120048	0.3492	0.171231	0.0304234	0.177674	0.211821	0.0376451	0.177721	0.77459	906	goodH	0.514691	0.647951	0.676024	FALSE
V1907	0.511855	0.541013	2	0	0	120054	0.0739645	0.34045	0.0129942	0.0381678	0.370346	0.0141388	0.0381773	0.961538	907	lowH	0.514691	0.991358	0.504321	FALSE
V1908	0.511855	0.541013	2	0	0	120057	0.0421745	0.142208	0.00305028	0.0214495	0.204997	0.0043995	0.0214613	0.978448	908	lowH	0.514691	0.630791	0.684605	FALSE
V1909	0.511855	0.541013	2	0	0	120073	0.0255276	0.231964	0.0030279	0.0130533	0.262738	0.00343058	0.013057	0.987069	909	lowH	0.514691	0.769395	0.615302	FALSE
V1910	0.511855	0.541013	2	0	0	120087	0.354296	0.786994	0.149767	0.190303	0.811542	0.154474	0.190346	0.769912	910	goodH	0.514691	0.446242	0.223121	FALSE
V1911	0.511855	0.541013	2	0	0	120088	0.435569	0.326083	0.0732785	0.224723	0.36633	0.0823528	0.224805	0.679487	911	goodH	0.514691	0.983842	0.508079	FALSE
V1912	0.511855	0.541013	2	0	0	120090	0.149014	0.248515	0.0189855	0.076396	0.281604	0.0215231	0.0764302	0.918919	912	goodH	0.514691	0.811568	0.594216	FALSE
V1913	0.511855	0.541013	2	0	0	130253	0.27393	0.186179	0.0259941	0.139619	0.229215	0.032014	0.139668	0.163793	913	goodH	0.514691	0.690731	0.654634	FALSE
V1914	0.511855	0.541013	2	0	0	130268	0.0261963	0.0789661	0.00104536	0.0132381	0.127704	0.00169144	0.013245	0.986726	914	lowH	0.514691	0.420511	0.789744	FALSE
V1915	0.511855	0.541013	2	0	0	130280	0.0170927	0.0378931	0.000326195	0.0086083	0.0900089	0.000775171	0.00861216	0.991379	915	lowH	0.514691	0.306536	0.846732	FALSE
V1916	0.511855	0.541013	2	0	0	130289	0.285375	0.742512	0.113255	0.152529	0.749217	0.114285	0.152539	0.827586	916	goodH	0.514691	0.500727	0.250364	FALSE
V1917	0.511855	0.541013	2	0	0	130295	0.0421745	0.104798	0.00223734	0.021349	0.14888	0.00317964	0.0213571	0.978448	917	lowH	0.514691	0.481139	0.75943	FALSE
V1918	0.511855	0.541013	2	0	0	130310	0.202062	0.927953	0.102019	0.10994	0.936175	0.102932	0.109949	0.885965	918	goodH	0.514691	0.354423	0.177211	FALSE
V1919	0.511855	0.541013	2	0	0	130313	0.0910775	0.384114	0.0181071	0.04714	0.396465	0.0186916	0.0471457	0.952174	919	lowH	0.514691	0.961104	0.480552	FALSE
V1920	0.511855	0.541013	2	0	0	130337	0.0874653	0.448769	0.0204006	0.045459	0.453894	0.0206344	0.0454608	0.954167	920	lowH	0.514691	0.86431	0.432155	FALSE
V1921	0.511855	0.541013	2	0	0	130347	0.0727703	0.029343	0.00107444	0.0366165	0.0793864	0.00290816	0.036633	0.962185	921	lowH	0.515243	0.272957	0.863521	FALSE
V1922	0.511855	0.541013	2	0	0	130361	0.136657	0.430672	0.0305729	0.0709887	0.45451	0.03227	0.0709995	0.92623	922	goodH	0.514691	0.863326	0.431663	FALSE
V1923	0.511855	0.541013	2	0	0	130380	0.0888753	0.229199	0.0104107	0.0454221	0.257779	0.0117118	0.0454336	0.95339	923	lowH	0.514691	0.758062	0.620969	FALSE
V1924	0.511855	0.541013	2	0	0	130382	0.368928	0.777566	0.153494	0.197403	0.799671	0.157877	0.197428	0.756	924	goodH	0.514691	0.456141	0.228071	FALSE
V1925	0.511855	0.541013	2	0	0	130392	0.0888753	0.301981	0.0137906	0.0456671	0.322765	0.0147421	0.0456743	0.95339	925	lowH	0.514691	0.898633	0.550684	FALSE
V1926	0.511855	0.541013	2	0	0	130417	0.4352	0.205875	0.0457475	0.22221	0.254988	0.0566775	0.222276	0.68	926	goodH	0.514691	0.751639	0.624181	FALSE
V1927	0.511855	0.541013	2	0	0	130449	0.071614	0.342302	0.0126474	0.0369482	0.371044	0.0137124	0.0369562	0.96281	927	lowH	0.514691	0.992658	0.503671	FALSE
V1928	0.511855	0.541013	2	0	0	130453	0.204631	0.874342	0.0966403	0.110529	0.887854	0.0981437	0.11054	0.884298	928	goodH	0.514691	0.387535	0.193768	FALSE
V1929	0.511855	0.541013	2	0	0	130462	0.327846	0.796091	0.14008	0.175959	0.818029	0.143963	0.175988	0.793388	929	goodH	0.514691	0.440923	0.220462	FALSE
V1930	0.511855	0.541013	2	0	0	130476	0.143133	0.741658	0.0569057	0.0767277	0.770688	0.0591534	0.0767539	0.922414	930	goodH	0.514691	0.481244	0.240622	FALSE
V1931	0.511855	0.541013	2	0	0	130506	0.328181	0.766857	0.134883	0.175891	0.793032	0.139519	0.175931	0.793103	931	goodH	0.514691	0.461773	0.230887	FALSE
V1932	0.511855	0.541013	2	0	0	130561	0.0941888	0.0182297	0.000863485	0.047367	0.0726175	0.00344213	0.0474009	0.95045	932	lowH	0.515549	0.251213	0.874393	FALSE
V1933	0.511855	0.541013	2	0	0	130575	0.317831	0.881798	0.152247	0.172655	0.895661	0.154669	0.172687	0.801802	933	goodH	0.514691	0.381983	0.190992	FALSE
V1934	0.511855	0.541013	2	0	0	145231	0.169061	0.279313	0.0242277	0.0867403	0.305034	0.0264641	0.0867578	0.90678	934	goodH	0.514691	0.861937	0.569031	FALSE
V1935	0.511855	0.541013	2	0	0	145250	0.0325114	0.14219	0.0023466	0.0165033	0.180818	0.00298507	0.0165087	0.983471	935	lowH	0.514691	0.568209	0.715896	FALSE
V1936	0.511855	0.541013	2	0	0	145265	0.285574	0.72526	0.110708	0.152645	0.751932	0.11481	0.152687	0.827434	936	goodH	0.514691	0.49822	0.24911	FALSE
V1937	0.511855	0.541013	2	0	0	145321	0.434177	0.439424	0.0995058	0.226446	0.477166	0.108099	0.226545	0.681416	937	goodH	0.514691	0.82792	0.41396	FALSE
V1938	0.511855	0.541013	2	0	0	145340	0.323229	0.0997836	0.016334	0.163694	0.149392	0.0244712	0.163805	0.202703	938	goodH	0.514691	0.482578	0.758711	FALSE
V1939	0.511855	0.541013	2	0	0	145357	0.259888	0.673388	0.0931528	0.138335	0.708928	0.0981038	0.138383	0.846491	939	goodH	0.514691	0.539439	0.26972	FALSE
V1940	0.511855	0.541013	2	0	0	145380	0.0989036	0.852881	0.0455039	0.0533531	0.860309	0.0459032	0.0533566	0.947826	940	lowH	0.514691	0.407777	0.203888	FALSE
V1941	0.511855	0.541013	2	0	0	145423	0.313847	0.746377	0.125263	0.167828	0.771584	0.12952	0.167862	0.805085	941	goodH	0.514691	0.480447	0.240224	FALSE
V1942	0.511855	0.541013	2	0	0	145437	0.0261963	0.0220489	0.000291445	0.0132181	0.116154	0.00153682	0.0132309	0.986726	942	lowH	0.514691	0.386429	0.806785	FALSE
V1943	0.511855	0.541013	2	0	0	154950	0.18	1	0.0981372	0.0981372	1	0.0981372	0.0981372	0.9	943	goodH	0.514691	0.314983	0.157491	FALSE
V1944	0.511855	0.541013	2	0	0	154952	0.144696	0.139046	0.0102042	0.0733872	0.174249	0.0127903	0.0734026	0.921488	944	goodH	0.514691	0.550718	0.724641	FALSE
V1945	0.511855	0.541013	2	0	0	154964	0.0881647	0.313567	0.0142195	0.0453477	0.332988	0.0151026	0.0453547	0.953782	945	lowH	0.514691	0.919248	0.540376	FALSE
V1946	0.511855	0.541013	2	0	0	154966	0.0166655	0.039542	0.000331872	0.0083929	0.090106	0.000756525	0.00839594	0.991597	946	lowH	0.514691	0.30684	0.84658	FALSE
V1947	0.511855	0.541013	2	0	0	154974	0.0333238	0.122294	0.00206546	0.0168892	0.163979	0.00277037	0.0168947	0.983051	947	lowH	0.514691	0.522944	0.738528	FALSE
V1948	0.511855	0.541013	2	0	0	154986	0.024486	0.0775824	0.000959389	0.0123661	0.123113	0.00152291	0.01237	0.987603	948	lowH	0.514691	0.407052	0.796474	FALSE
V1949	0.511855	0.541013	2	0	0	154998	0.178676	1	0.0975392	0.0975392	1	0.0975392	0.0975392	0.900826	949	goodH	0.514691	0.314983	0.157491	FALSE
V1950	0.511855	0.541013	2	0	0	155014	0.176086	1	0.0960485	0.0960485	1	0.0960485	0.0960485	0.902439	950	goodH	0.514691	0.314983	0.157491	FALSE
V1951	0.511855	0.541013	2	0	0	155015	0.189041	0.922552	0.0944452	0.102374	0.926543	0.0948562	0.102377	0.894309	951	goodH	0.514691	0.36079	0.180395	FALSE
V1952	0.511855	0.541013	2	0	0	155063	0.338688	0.858079	0.156553	0.182446	0.87285	0.159262	0.182462	0.784	952	goodH	0.514691	0.398433	0.199216	FALSE
V1953	0.511855	0.541013	2	0	0	155070	0.323881	0.852125	0.148718	0.174526	0.867768	0.151465	0.174545	0.796748	953	goodH	0.514691	0.402193	0.201097	FALSE
V1954	0.511855	0.541013	2	0	0	155086	0.0317378	0.0290368	0.000463643	0.0159674	0.0781856	0.00124883	0.0159727	0.983871	954	lowH	0.515355	0.26912	0.86544	FALSE
V1955	0.511855	0.541013	2	0	0	155105	0.140448	0.136115	0.00969282	0.0712105	0.170631	0.0121532	0.071225	0.924	955	goodH	0.514691	0.540993	0.729504	FALSE
V1956	0.511855	0.541013	2	0	0	155140	0.172336	1	0.0939044	0.0939044	1	0.0939044	0.0939044	0.904762	956	goodH	0.514691	0.314983	0.157491	FALSE
V1957	0.511855	0.541013	2	0	0	155154	0.347648	0.861407	0.161438	0.187412	0.875832	0.164157	0.187429	0.776	957	goodH	0.514691	0.396243	0.198122	FALSE
V1958	0.511855	0.541013	2	0	0	155159	0.18	0.958622	0.0937394	0.0977855	0.960799	0.0939535	0.0977869	0.9	958	goodH	0.514691	0.338653	0.169326	FALSE
V1959	0.511855	0.541013	2	0	0	155180	0.360841	0.800038	0.154742	0.193418	0.820527	0.158723	0.19344	0.76378	959	goodH	0.514691	0.438892	0.219446	FALSE
V1960	0.511855	0.541013	2	0	0	155230	0.015624	0.0272011	0.000214618	0.00789006	0.127262	0.00100466	0.00789442	0.992126	960	lowH	0.514691	0.419221	0.79039	FALSE
V1961	0.511855	0.541013	2	0	0	155231	0.17112	1	0.0932055	0.0932055	1	0.0932055	0.0932055	0.905512	961	goodH	0.514691	0.314983	0.157491	FALSE
V1962	0.511855	0.541013	2	0	0	155248	NA	NA	NA	NA	NA	NA	NA	NA	962	NA	NA	NA	NA	NA
V1963	0.511855	0.541013	2	0	0	155249	0.17112	1	0.0932055	0.0932055	1	0.0932055	0.0932055	0.905512	963	goodH	0.514691	0.314983	0.157491	FALSE
V1964	0.511855	0.541013	2	0	0	155258	0.17112	1	0.0932055	0.0932055	1	0.0932055	0.0932055	0.905512	964	goodH	0.514691	0.314983	0.157491	FALSE
V1965	0.511855	0.541013	2	0	0	155262	0.21875	0.783937	0.0917828	0.117079	0.805904	0.0943656	0.117093	0.875	965	goodH	0.514691	0.450916	0.225458	FALSE
V1966	0.511855	0.541013	2	0	0	155301	0.323881	0.848293	0.147879	0.174325	0.86434	0.15069	0.174341	0.796748	966	goodH	0.514691	0.40475	0.202375	FALSE
V1967	0.511855	0.541013	2	0	0	155314	0.29606	0.828105	0.131884	0.15926	0.845461	0.134665	0.15928	0.819328	967	goodH	0.514691	0.419123	0.209561	FALSE
V1968	0.511855	0.541013	2	0	0	40997	0.223887	0.834745	0.101476	0.121566	0.854505	0.103915	0.121608	0.87156	968	goodH	0.514691	0.412175	0.206087	FALSE
V1969	0.511855	0.541013	2	0	0	40999	0.0436464	0.603699	0.013979	0.0231556	0.638702	0.0147974	0.023168	0.977679	969	lowH	0.514691	0.614209	0.307104	FALSE
V1970	0.511855	0.541013	2	0	0	41020	0.10817	0.572151	0.0325151	0.0568295	0.57934	0.0329253	0.0568324	0.942623	970	goodH	0.514691	0.685439	0.342719	FALSE
V1971	0.511855	0.541013	2	0	0	41024	0.396358	0.339007	0.0693476	0.204561	0.378578	0.0774628	0.204615	0.727642	971	goodH	0.514691	0.99341	0.496705	FALSE
V1972	0.511855	0.541013	2	0	0	41049	0.288234	0.61514	0.093607	0.152172	0.641455	0.0976277	0.152197	0.825397	972	goodH	0.514691	0.611091	0.305546	FALSE
V1973	0.511855	0.541013	2	0	0	41053	0.118048	0.504004	0.03106	0.0616265	0.51557	0.0317748	0.0616305	0.937008	973	goodH	0.514691	0.771186	0.385593	FALSE
V1974	0.511855	0.541013	2	0	0	41057	0.10416	0.573149	0.0313395	0.0546795	0.580007	0.0317157	0.0546816	0.944882	974	goodH	0.514691	0.684594	0.342297	FALSE
V1975	0.511855	0.541013	2	0	0	41130	0.0257467	0.753455	0.0103888	0.0137882	0.763528	0.0105288	0.0137897	0.986957	975	lowH	0.514691	0.487655	0.243827	FALSE
V1976	0.511855	0.541013	2	0	0	41862	0.32107	0.877626	0.15259	0.173867	0.890354	0.154823	0.173889	0.799107	976	goodH	0.514691	0.385748	0.192874	FALSE
V1977	0.511855	0.541013	2	0	0	45689	0.0805028	0.401622	0.0167388	0.041678	0.411967	0.0171712	0.041681	0.957983	977	lowH	0.514691	0.933955	0.466978	FALSE
V1978	0.511855	0.541013	2	0	0	45698	0.366528	0.794173	0.156089	0.196543	0.816498	0.160501	0.196572	0.758333	978	goodH	0.514691	0.442173	0.221086	FALSE
V1979	0.511855	0.541013	2	0	0	45705	0.105789	0.349913	0.0190879	0.0545504	0.365277	0.0199281	0.0545563	0.943966	979	goodH	0.514691	0.981862	0.509069	FALSE
V1980	0.511855	0.541013	2	0	0	45718	0.0248923	0.0764801	0.000961395	0.0125705	0.122864	0.00154493	0.0125743	0.987395	980	lowH	0.514691	0.406317	0.796841	FALSE
V1981	0.511855	0.541013	2	0	0	47645	0.344585	0.799312	0.148172	0.185374	0.822441	0.152495	0.185417	0.778761	981	goodH	0.514691	0.437342	0.218671	FALSE
V1982	0.511855	0.541013	2	0	0	47663	0.184089	0.723571	0.0711022	0.0982657	0.754346	0.0741445	0.0982898	0.897436	982	goodH	0.514691	0.496003	0.248001	FALSE
V1983	0.511855	0.541013	2	0	0	47701	0.0805028	0.401881	0.0167569	0.0416961	0.412229	0.0171897	0.0416996	0.957983	983	lowH	0.514691	0.933504	0.466752	FALSE
V1984	0.511855	0.541013	2	0	0	47724	0.166528	0.711403	0.0631617	0.0887848	0.74273	0.0659591	0.0888063	0.908333	984	goodH	0.514691	0.506767	0.253384	FALSE
V1985	0.511855	0.541013	2	0	0	47740	0.0336036	0.034972	0.000591671	0.0169184	0.08646	0.0014634	0.0169257	0.982906	985	lowH	0.514691	0.295391	0.852305	FALSE
V1986	0.511855	0.541013	2	0	0	47747	0.188366	0.854142	0.0869701	0.101822	0.870797	0.0886812	0.101839	0.894737	986	goodH	0.514691	0.399948	0.199974	FALSE
V1987	0.511855	0.541013	2	0	0	47753	0.167244	0.952673	0.0868508	0.0911654	0.955328	0.0870953	0.091168	0.907895	987	goodH	0.514691	0.342095	0.171048	FALSE
V1988	0.511855	0.541013	2	0	0	47761	0.304008	0.808746	0.132269	0.163549	0.828895	0.13559	0.163579	0.813043	988	goodH	0.514691	0.432155	0.216078	FALSE
V1989	0.511855	0.541013	2	0	0	47796	0.0750732	0.264779	0.0101773	0.0384372	0.287929	0.0110685	0.0384419	0.960938	989	lowH	0.514691	0.825382	0.587309	FALSE
V1990	0.511855	0.541013	2	0	0	47801	0.358623	0.815809	0.15697	0.192411	0.833764	0.16044	0.192429	0.765873	990	goodH	0.514691	0.428283	0.214142	FALSE
V1991	0.511855	0.541013	2	0	0	47806	0.183768	0.926105	0.092094	0.0994423	0.929618	0.092445	0.0994442	0.897638	991	goodH	0.514691	0.358745	0.179372	FALSE
V1992	0.511855	0.541013	2	0	0	47850	0.015747	-0.0140739	-0.000111133	0.00789641	0.0390126	0.000308158	0.00789895	0.992063	992	lowH	0.524803	0.139143	0.930428	FALSE
V1993	0.511855	0.541013	2	0	0	47866	0.04875	0.128744	0.00318207	0.0247163	0.168582	0.00416793	0.0247235	0.975	993	lowH	0.514691	0.535457	0.732271	FALSE
V1994	0.511855	0.541013	2	0	0	47882	0.317085	0.787517	0.133821	0.169927	0.803597	0.136569	0.169947	0.802419	994	goodH	0.514691	0.452843	0.226422	FALSE
V1995	0.511855	0.541013	2	0	0	47885	0.32193	0.777505	0.134071	0.172438	0.79841	0.137697	0.172464	0.798387	995	goodH	0.514691	0.457206	0.228603	FALSE
V1996	0.511855	0.541013	2	0	0	47894	0.316962	0.837899	0.143436	0.171186	0.854293	0.146269	0.171217	0.802521	996	goodH	0.514691	0.412337	0.206168	FALSE
V1997	0.511855	0.541013	2	0	0	47898	0.0881647	0.0171277	0.000760933	0.0444269	0.0994528	0.00442222	0.0444655	0.953782	997	lowH	0.514691	0.335841	0.83208	FALSE
V1998	0.511855	0.541013	2	0	0	47957	0.222149	0.943569	0.11492	0.121793	0.950244	0.115747	0.121807	0.872727	998	goodH	0.514691	0.345325	0.172662	FALSE
V1999	0.511855	0.541013	2	0	0	47995	0.333956	0.832413	0.149798	0.179957	0.848303	0.15268	0.179983	0.788136	999	goodH	0.514691	0.416927	0.208464	FALSE
V11000	0.511855	0.541013	2	0	0	48009	0.307372	0.832431	0.137968	0.165741	0.848319	0.140623	0.165767	0.810345	1000	goodH	0.514691	0.416915	0.208457	FALSE
V11001	0.511855	0.541013	2	0	0	32289	0.217145	0.847903	0.0992085	0.117005	0.862788	0.100961	0.117017	0.876068	1001	goodH	0.514691	0.405913	0.202956	FALSE
V11002	0.511855	0.541013	2	0	0	32292	0.364275	0.813884	0.159226	0.195638	0.833064	0.162999	0.195662	0.760504	1002	goodH	0.514691	0.428838	0.214419	FALSE
V11003	0.511855	0.541013	2	0	0	365	0.0632806	0.0485183	0.0015525	0.0319983	0.138566	0.00443935	0.0320378	0.96729	1003	lowH	0.514691	0.451907	0.774046	FALSE
V11004	0.511855	0.541013	2	0	0	485	0.499621	0.283908	0.0730104	0.257162	0.335643	0.0863625	0.257305	0.486239	1004	goodH	0.514691	0.924538	0.537731	FALSE
V11005	0.511855	0.541013	2	0	0	508	0.0266618	0.0579673	0.000782189	0.0134936	0.149648	0.00202144	0.0135079	0.986486	1005	lowH	0.514691	0.483296	0.758352	FALSE
V11006	0.511855	0.541013	2	0	0	538	0.27985	0.916116	0.139419	0.152185	0.926315	0.140987	0.152202	0.831776	1006	goodH	0.514691	0.360941	0.180471	FALSE
V11007	0.511855	0.541013	2	0	0	54210	0.0452246	0.363711	0.00855339	0.023517	0.423804	0.00997235	0.0235305	0.976852	1007	lowH	0.514691	0.913743	0.456871	FALSE
V11008	0.511855	0.541013	2	0	0	54212	0.0883059	0.154379	0.00694286	0.0449729	0.202954	0.00913169	0.0449938	0.953704	1008	lowH	0.514691	0.625611	0.687195	FALSE
V11009	0.511855	0.541013	2	0	0	54233	0.118172	0.382403	0.0234695	0.0613739	0.417578	0.0256348	0.0613893	0.936937	1009	goodH	0.514691	0.92432	0.46216	FALSE
V11010	0.511855	0.541013	2	0	0	54244	0.0521365	0.275487	0.00740105	0.0268653	0.335583	0.00901926	0.0268764	0.973214	1010	lowH	0.514691	0.924419	0.53779	FALSE
V11011	0.511855	0.541013	2	0	0	54253	0.375	0.187235	0.0358488	0.191464	0.234594	0.0449309	0.191526	0.25	1011	goodH	0.514691	0.703684	0.648158	FALSE
V11012	0.511855	0.541013	2	0	0	54257	0.110259	0.114377	0.00640152	0.0559685	0.171302	0.0095914	0.0559912	0.941441	1012	goodH	0.514691	0.542802	0.728599	FALSE
V11013	0.511855	0.541013	2	0	0	54283	0.0180165	0.0331722	0.000301	0.00907386	0.0843501	0.000765677	0.00907737	0.990909	1013	lowH	0.514691	0.28873	0.855635	FALSE
V11014	0.511855	0.541013	2	0	0	54292	0.0271442	0.114953	0.00158232	0.013765	0.157664	0.00217104	0.01377	0.986239	1014	lowH	0.514691	0.505603	0.747198	FALSE
V11015	0.511855	0.541013	2	0	0	54301	0.0448195	0.0922431	0.00209246	0.0226842	0.136852	0.00310556	0.0226928	0.977064	1015	lowH	0.514691	0.446995	0.776503	FALSE
V11016	0.511855	0.541013	2	0	0	54378	0.237354	-0.00878406	-0.00104651	0.119137	0.047608	0.00567451	0.119192	0.137615	1016	goodH	0.520989	0.168475	0.915763	FALSE
V11017	0.511855	0.541013	2	0	0	54387	0.188747	0.677919	0.0683749	0.10086	0.710953	0.0717261	0.100887	0.894495	1017	goodH	0.514691	0.537424	0.268712	FALSE
V11018	0.511855	0.541013	2	0	0	54404	0.322195	0.363374	0.0607452	0.16717	0.403448	0.0674664	0.167225	0.201835	1018	goodH	0.514691	0.948779	0.474389	FALSE
V11019	0.511855	0.541013	2	0	0	31747	0.1472	0.173791	0.0130147	0.0748873	0.20991	0.0157233	0.0749052	0.92	1019	goodH	0.514691	0.643168	0.678416	FALSE
V11020	0.511855	0.541013	2	0	0	31799	0.0162591	0.0411697	0.000337123	0.00818861	0.0903511	0.000740128	0.00819169	0.991803	1020	lowH	0.514691	0.307607	0.846197	FALSE
V11021	0.511855	0.541013	2	0	0	31826	0.463417	0.201779	0.0476526	0.236162	0.232409	0.0548953	0.236201	0.635246	1021	goodH	0.514691	0.698438	0.650781	FALSE
V11022	0.511855	0.541013	2	0	0	31835	0.458848	0.211978	0.0496036	0.234004	0.24101	0.056406	0.23404	0.643443	1022	goodH	0.514691	0.718966	0.640517	FALSE
V11023	0.511855	0.541013	2	0	0	31841	0.156157	0.114808	0.00907508	0.079046	0.151471	0.0119756	0.0790624	0.0853659	1023	goodH	0.514691	0.488396	0.755802	FALSE
V11024	0.511855	0.541013	2	0	0	31850	0.0162591	0.112093	0.000926567	0.00826602	0.207152	0.00171328	0.00827066	0.991803	1024	lowH	0.514691	0.636233	0.681884	FALSE
V11025	0.511855	0.541013	2	0	0	31865	0.0401438	0.125567	0.00256314	0.0204125	0.208435	0.00425676	0.0204225	0.979508	1025	lowH	0.514691	0.639463	0.680268	FALSE
V11026	0.511855	0.541013	2	0	0	31868	0.0792296	0.402056	0.0164866	0.0410058	0.4122	0.0169036	0.0410083	0.958678	1026	lowH	0.514691	0.933553	0.466777	FALSE
V11027	0.511855	0.541013	2	0	0	31880	0.388823	0.409691	0.0825926	0.201597	0.434869	0.0876812	0.201627	0.264228	1027	goodH	0.514691	0.895245	0.447623	FALSE
V11028	0.511855	0.541013	2	0	0	31922	0.185059	0.771388	0.0762506	0.0988486	0.782562	0.0773597	0.0988544	0.896825	1028	goodH	0.514691	0.470797	0.235398	FALSE
V11029	0.511855	0.541013	2	0	0	31950	0.015624	0.173276	0.00137674	0.00794532	0.207322	0.00164754	0.00794675	0.992126	1029	lowH	0.514691	0.636662	0.681669	FALSE
V11030	0.511855	0.541013	2	0	0	31961	0.481859	0.434081	0.108703	0.25042	0.464764	0.116405	0.250462	0.595238	1030	goodH	0.514691	0.847118	0.423559	FALSE
V11031	0.511855	0.541013	2	0	0	31988	0.281264	0.155048	0.0221488	0.142851	0.192328	0.0274797	0.142879	0.830709	1031	goodH	0.514691	0.598349	0.700825	FALSE
V11032	0.511855	0.541013	2	0	0	32009	0.0762157	0.403466	0.0159136	0.0394422	0.413143	0.0162961	0.0394443	0.960317	1032	lowH	0.514691	0.931927	0.465964	FALSE
V11033	0.511855	0.541013	2	0	0	32010	0.352032	0.770441	0.145039	0.188255	0.793237	0.14935	0.188279	0.772	1033	goodH	0.514691	0.461599	0.230799	FALSE
V11034	0.511855	0.541013	2	0	0	32024	0.15936	0.367792	0.0302422	0.0822263	0.378285	0.0311068	0.0822311	0.912698	1034	goodH	0.514691	0.99395	0.496975	FALSE
V11035	0.511855	0.541013	2	0	0	32027	0.0312421	0.167517	0.00267114	0.0159455	0.253763	0.00404831	0.0159531	0.984127	1035	lowH	0.514691	0.748811	0.625595	FALSE
V11036	0.511855	0.541013	2	0	0	32035	0.00790501	0.0580852	0.000231501	0.00398554	0.104131	0.000415123	0.00398655	0.996032	1036	lowH	0.514691	0.350168	0.824916	FALSE
V11037	0.511855	0.541013	2	0	0	32058	0.0162591	0.025228	0.000206322	0.00817828	0.0759752	0.000621532	0.00818073	0.991803	1037	lowH	0.515549	0.262033	0.868983	FALSE
V11038	0.511855	0.541013	2	0	0	32087	0.499866	0.414836	0.107624	0.259438	0.446995	0.115989	0.259487	0.508197	1038	goodH	0.514691	0.875402	0.437701	FALSE
V11039	0.511855	0.541013	2	0	0	32147	0.177136	0.66984	0.0630413	0.0941139	0.68619	0.0645906	0.0941293	0.901786	1039	goodH	0.514691	0.562594	0.281297	FALSE
V11040	0.511855	0.541013	2	0	0	55855	0.457358	0.328403	0.0775398	0.236112	0.367124	0.0867185	0.23621	0.646018	1040	goodH	0.514691	0.985333	0.507334	FALSE
V11041	0.511855	0.541013	2	0	0	55878	0.225178	0.822865	0.0997519	0.121225	0.834765	0.101206	0.121239	0.87069	1041	goodH	0.514691	0.427492	0.213746	FALSE
V11042	0.511855	0.541013	2	0	0	55880	0.112499	0.14179	0.00809576	0.0570969	0.179186	0.0102341	0.0571145	0.940171	1042	goodH	0.514691	0.563883	0.718059	FALSE
V11043	0.511855	0.541013	2	0	0	55903	0.345679	0.808078	0.150133	0.18579	0.829432	0.154126	0.185821	0.777778	1043	goodH	0.514691	0.431727	0.215863	FALSE
V11044	0.511855	0.541013	2	0	0	69222	0.0347717	0.053595	0.00093982	0.0175356	0.104886	0.0018402	0.0175448	0.982301	1044	lowH	0.514691	0.352469	0.823765	FALSE
V11045	0.511855	0.541013	2	0	0	69239	0.499854	0.510295	0.133665	0.261937	0.545805	0.143009	0.262014	0.508547	1045	goodH	0.514691	0.72927	0.364635	FALSE
V11046	0.511855	0.541013	2	0	0	69248	0.099723	0.39548	0.0204576	0.0517285	0.416208	0.0215349	0.0517406	0.947368	1046	lowH	0.514691	0.926662	0.463331	FALSE
V11047	0.511855	0.541013	2	0	0	69265	0.212465	0.378329	0.0416224	0.110016	0.40685	0.0447716	0.110044	0.879167	1047	goodH	0.514691	0.94283	0.471415	FALSE
V11048	0.511855	0.541013	2	0	0	69271	0.288486	0.500619	0.0755177	0.150849	0.52928	0.0798566	0.150878	0.825203	1048	goodH	0.514691	0.751889	0.375945	FALSE
V11049	0.511855	0.541013	2	0	0	69274	0.381023	0.676089	0.136791	0.202327	0.705072	0.142683	0.202366	0.743902	1049	goodH	0.514691	0.543298	0.271649	FALSE
V11050	0.511855	0.541013	2	0	0	69313	0.0242878	0.113064	0.00139036	0.0122971	0.1545	0.00190034	0.0122999	0.987705	1050	lowH	0.514691	0.496838	0.751581	FALSE
V11051	0.511855	0.541013	2	0	0	69339	0.015624	-0.0158193	-0.000123922	0.00783355	0.0369774	0.000289743	0.00783567	0.992126	1051	lowH	0.525627	0.13213	0.933935	FALSE
V11052	0.511855	0.541013	2	0	0	69364	0.0699467	0.356508	0.0128603	0.0360731	0.371291	0.0133948	0.0360762	0.96371	1052	lowH	0.514691	0.993117	0.503441	FALSE
V11053	0.511855	0.541013	2	0	0	69381	0.1472	0.823401	0.0650536	0.079006	0.831244	0.0656763	0.0790096	0.92	1053	goodH	0.514691	0.430283	0.215141	FALSE
V11054	0.511855	0.541013	2	0	0	69421	0.255569	0.652002	0.0882329	0.135326	0.674543	0.0912964	0.135346	0.849593	1054	goodH	0.514691	0.574838	0.287419	FALSE
V11055	0.511855	0.541013	2	0	0	69427	0.150497	0.049987	0.0037917	0.0758538	0.0997256	0.00756729	0.0758811	0.918033	1055	goodH	0.514691	0.33668	0.83166	FALSE
V11056	0.511855	0.541013	2	0	0	69446	0.0745764	0.354665	0.0136614	0.0385191	0.37066	0.0142799	0.0385256	0.961207	1056	lowH	0.514691	0.991943	0.504028	FALSE
V11057	0.511855	0.541013	2	0	0	87514	0.132653	0.341717	0.0234478	0.0686175	0.390537	0.0268117	0.0686535	0.928571	1057	goodH	0.514691	0.971693	0.485846	FALSE
V11058	0.511855	0.541013	2	0	0	87524	0.0327778	0.0723374	0.00119718	0.01655	0.118674	0.00196492	0.0165573	0.0166667	1058	lowH	0.514691	0.393928	0.803036	FALSE
V11059	0.511855	0.541013	2	0	0	87526	0.304688	0.823626	0.135201	0.164154	0.841385	0.13814	0.164182	0.8125	1059	goodH	0.514691	0.422293	0.211146	FALSE
V11060	0.511855	0.541013	2	0	0	87553	0.023343	0.0196148	0.000230168	0.0117344	0.0686945	0.000806299	0.0117375	0.988189	1060	lowH	0.515645	0.238487	0.880757	FALSE
V11061	0.511855	0.541013	2	0	0	87565	0.178729	0.740842	0.0705979	0.0952941	0.761162	0.0725422	0.0953045	0.900794	1061	goodH	0.514691	0.489793	0.244896	FALSE
V11062	0.511855	0.541013	2	0	0	87567	0.0610081	0.209891	0.00653586	0.0311393	0.252109	0.00785224	0.0311462	0.968504	1062	lowH	0.514691	0.744979	0.627511	FALSE
V11063	0.511855	0.541013	2	0	0	87602	0.364964	0.745266	0.145097	0.194692	0.768264	0.149593	0.194715	0.759843	1063	goodH	0.514691	0.483405	0.241702	FALSE
V11064	0.511855	0.541013	2	0	0	87625	0.105728	0.318052	0.0173091	0.0544222	0.350875	0.0190989	0.0544323	0.944	1064	goodH	0.514691	0.954396	0.522802	FALSE
V11065	0.511855	0.541013	2	0	0	87656	0.185493	0.571545	0.0558512	0.0977196	0.604841	0.0591213	0.0977467	0.896552	1065	goodH	0.514691	0.653879	0.32694	FALSE
V11066	0.511855	0.541013	2	0	0	87658	0.0336036	0.00473291	7.99e-05	0.0168791	0.0594544	0.00100396	0.0168862	0.982906	1066	lowH	0.516915	0.208143	0.895928	FALSE
V11067	0.511855	0.541013	2	0	0	87663	0.123933	0.123091	0.00774359	0.0629094	0.179957	0.0113277	0.0629468	0.933628	1067	goodH	0.514691	0.565928	0.717036	FALSE
V11068	0.511855	0.541013	2	0	0	87669	0.151569	0.946926	0.078142	0.0825218	0.949949	0.0783939	0.0825243	0.917391	1068	goodH	0.514691	0.345513	0.172757	FALSE
V11069	0.511855	0.541013	2	0	0	87671	0.223887	0.129483	0.0147223	0.113701	0.180936	0.0205867	0.113778	0.87156	1069	goodH	0.514691	0.568523	0.715739	FALSE
V11070	0.511855	0.541013	2	0	0	87672	0.0183471	0.00812156	7.49e-05	0.00922207	0.0678566	0.000626295	0.00922969	0.990741	1070	lowH	0.515645	0.235756	0.882122	FALSE
V11071	0.511855	0.541013	2	0	0	87674	0.290657	0.752918	0.117021	0.155423	0.774041	0.120323	0.155448	0.823529	1071	goodH	0.514691	0.478271	0.239135	FALSE
V11072	0.511855	0.541013	2	0	0	87683	0.0341777	0.040034	0.000689195	0.0172153	0.0918444	0.00158181	0.0172227	0.0173913	1072	lowH	0.514691	0.312272	0.843864	FALSE
V11073	0.511855	0.541013	2	0	0	87688	0.111198	0.0865673	0.00486778	0.0562312	0.132953	0.00748071	0.0562656	0.940909	1073	goodH	0.514691	0.435763	0.782118	FALSE
V11074	0.511855	0.541013	2	0	0	87708	0.230662	0.242392	0.028672	0.118288	0.276919	0.0327661	0.118323	0.866972	1074	goodH	0.514691	0.801233	0.599383	FALSE
V11075	0.511855	0.541013	2	0	0	87725	0.20843	0.73795	0.0826143	0.111951	0.766589	0.0858395	0.111976	0.881818	1075	goodH	0.514691	0.484904	0.242452	FALSE
V11076	0.511855	0.541013	2	0	0	87742	0.00843867	-0.0117182	-4.96e-05	0.00423354	0.0449919	0.000190551	0.00423524	0.995763	1076	lowH	0.521796	0.159597	0.920202	FALSE
V11077	0.511855	0.541013	2	0	0	87743	0.0973044	0.842789	0.044183	0.0524247	0.860275	0.0451056	0.0524316	0.948718	1077	lowH	0.514691	0.407803	0.203901	FALSE
V11078	0.511855	0.541013	2	0	0	87755	0.0421745	0.142049	0.00304632	0.0214455	0.204786	0.00439379	0.0214556	0.978448	1078	lowH	0.514691	0.630255	0.684872	FALSE
V11079	0.511855	0.541013	2	0	0	87770	0.0253123	0.00763738	9.71e-05	0.0127173	0.0622504	0.000791959	0.0127222	0.987179	1079	lowH	0.516031	0.217379	0.89131	FALSE
V11080	0.511855	0.541013	2	0	0	87774	0.290657	0.829544	0.1297	0.156351	0.848185	0.132632	0.156371	0.823529	1080	goodH	0.514691	0.417018	0.208509	FALSE
V11081	0.511855	0.541013	2	0	0	87779	0.165289	1	0.0901505	0.0901505	1	0.0901505	0.0901505	0.909091	1081	goodH	0.514691	0.314983	0.157491	FALSE
V11082	0.511855	0.541013	2	0	0	87798	0.32671	0.785532	0.137495	0.175034	0.806836	0.141243	0.175058	0.794355	1082	goodH	0.514691	0.45014	0.22507	FALSE
V11083	0.511855	0.541013	2	0	0	87812	0.177372	0.916423	0.0880218	0.0960493	0.925333	0.0888828	0.0960549	0.901639	1083	goodH	0.514691	0.361597	0.180799	FALSE
V11084	0.511855	0.541013	2	0	0	87817	0.453044	0.201147	0.0464881	0.231115	0.243032	0.0561835	0.231177	0.653226	1084	goodH	0.514691	0.723745	0.638127	FALSE
V11085	0.511855	0.541013	2	0	0	87829	0.178729	0.666274	0.0631206	0.0947367	0.69427	0.0657828	0.094751	0.900794	1085	goodH	0.514691	0.554255	0.277127	FALSE
V11086	0.511855	0.541013	2	0	0	87845	0.209751	0.249351	0.0267624	0.107328	0.281146	0.0301801	0.107347	0.880952	1086	goodH	0.514691	0.810562	0.594719	FALSE
V11087	0.511855	0.541013	2	0	0	87851	0.300288	0.181511	0.0277355	0.152803	0.215044	0.0328652	0.15283	0.816	1087	goodH	0.514691	0.655983	0.672008	FALSE
V11088	0.511855	0.541013	2	0	0	87896	0.0503864	0.0162326	0.000411189	0.025331	0.0696452	0.00176489	0.0253412	0.974138	1088	lowH	0.515645	0.241579	0.87921	FALSE
V11089	0.511855	0.541013	2	0	0	87900	0.182706	1	0.0997021	0.0997021	1	0.0997021	0.0997021	0.898305	1089	goodH	0.514691	0.314983	0.157491	FALSE
V11090	0.511855	0.541013	2	0	0	87913	0.162628	1	0.0890363	0.0890363	1	0.0890363	0.0890363	0.910714	1090	goodH	0.514691	0.314983	0.157491	FALSE
V11091	0.511855	0.541013	2	0	0	89023	0.497041	0.24285	0.0617955	0.25446	0.2824	0.07188	0.254533	0.538462	1091	goodH	0.514691	0.813315	0.593343	FALSE
V11092	0.511855	0.541013	2	0	0	89052	0.426528	0.143873	0.0311595	0.216577	0.188899	0.0409219	0.216634	0.308333	1092	goodH	0.514691	0.589436	0.705282	FALSE
V11093	0.511855	0.541013	2	0	0	89085	0.0508129	0.21355	0.00553837	0.0259348	0.245783	0.00637587	0.0259411	0.973913	1093	lowH	0.514691	0.730217	0.634892	FALSE
V11094	0.511855	0.541013	2	0	0	89102	0.498729	0.26411	0.0675538	0.255779	0.30253	0.0774031	0.255853	0.52521	1094	goodH	0.514691	0.856659	0.571671	FALSE
V11095	0.511855	0.541013	2	0	0	89111	0.258546	0.6146	0.0839586	0.136607	0.636623	0.0869831	0.136632	0.847458	1095	goodH	0.514691	0.616574	0.308287	FALSE
V11096	0.511855	0.541013	2	0	0	89124	0.085432	0.476518	0.0212265	0.0445451	0.498156	0.0221934	0.0445511	0.955285	1096	lowH	0.514691	0.796414	0.398207	FALSE
V11097	0.511855	0.541013	2	0	0	89178	0.099723	0.263937	0.0135163	0.0512104	0.296496	0.0151871	0.0512217	0.947368	1097	lowH	0.514691	0.843836	0.578082	FALSE
V11098	0.511855	0.541013	2	0	0	89182	0.0338882	0.0954995	0.0016374	0.0171456	0.140937	0.00241763	0.017154	0.0172414	1098	lowH	0.514691	0.458676	0.770662	FALSE
V11099	0.511855	0.541013	2	0	0	89207	0.046848	0.217919	0.00520958	0.023906	0.247178	0.00591004	0.02391	0.976	1099	lowH	0.514691	0.733488	0.633256	FALSE
V11100	0.511855	0.541013	2	0	0	89215	0.206523	0.0703876	0.00733486	0.104207	0.113299	0.0118095	0.104232	0.883065	1100	goodH	0.514691	0.377892	0.811054	FALSE
V11101	0.511855	0.541013	2	0	0	89231	0.023712	0.093158	0.00111667	0.0119868	0.135624	0.00162609	0.0119897	0.988	1101	lowH	0.514691	0.443465	0.778267	FALSE
V11102	0.511855	0.541013	2	0	0	89234	0.091392	0.266466	0.0124805	0.0468373	0.298474	0.0139823	0.0468459	0.952	1102	lowH	0.514691	0.848054	0.575973	FALSE
V11103	0.511855	0.541013	2	0	0	89241	0.0704938	0.396457	0.0144591	0.0364708	0.407274	0.0148546	0.0364732	0.963415	1103	lowH	0.514691	0.942092	0.471046	FALSE
V11104	0.511855	0.541013	2	0	0	89243	0.016128	0.17193	0.00141027	0.00820258	0.207242	0.00170029	0.00820435	0.99187	1104	lowH	0.514691	0.636461	0.68177	FALSE
V11105	0.511855	0.541013	2	0	0	89247	0.173299	0.955318	0.089956	0.0941633	0.957763	0.0901877	0.0941649	0.904167	1105	goodH	0.514691	0.340559	0.170279	FALSE
V11106	0.511855	0.541013	2	0	0	89258	0.152778	0.243522	0.0190405	0.0781881	0.279465	0.0218562	0.0782072	0.916667	1106	goodH	0.514691	0.806861	0.59657	FALSE
V11107	0.511855	0.541013	2	0	0	89263	0.102465	0.296022	0.0155953	0.0526829	0.333902	0.0175955	0.0526965	0.945833	1107	goodH	0.514691	0.921073	0.539464	FALSE
V11108	0.511855	0.541013	2	0	0	89264	0.0248923	0.14896	0.00188291	0.0126404	0.187678	0.00237294	0.0126437	0.987395	1108	lowH	0.514691	0.586249	0.706876	FALSE
V11109	0.511855	0.541013	2	0	0	89265	0.04875	0.155521	0.00385106	0.0247623	0.192496	0.00476767	0.0247677	0.975	1109	lowH	0.514691	0.598783	0.700608	FALSE
V11110	0.511855	0.541013	2	0	0	89275	0.0580393	0.297034	0.00885941	0.0298263	0.31956	0.00953322	0.0298324	0.970085	1110	lowH	0.514691	0.892087	0.553956	FALSE
V11111	0.511855	0.541013	2	0	0	100218	0.162628	0.904821	0.0796501	0.0880286	0.909986	0.0801079	0.088032	0.910714	1111	goodH	0.514691	0.372001	0.186001	FALSE
V11112	0.511855	0.541013	2	0	0	173638	0.189835	0.612819	0.0614589	0.100289	0.642212	0.0644207	0.100311	0.893805	1112	goodH	0.514691	0.610236	0.305118	FALSE
V11113	0.511855	0.541013	2	0	0	173685	0.113407	0.101319	0.0058131	0.0573742	0.143361	0.00822778	0.0573918	0.939655	1113	goodH	0.514691	0.465568	0.767216	FALSE
V11114	0.511855	0.541013	2	0	0	173701	0.0336036	0.161871	0.00276494	0.0170812	0.199605	0.00341036	0.0170856	0.982906	1114	lowH	0.514691	0.617075	0.691463	FALSE
V11115	0.511855	0.541013	2	0	0	173715	0.083872	0.387195	0.0168194	0.0434392	0.411139	0.0178631	0.0434479	0.95614	1115	lowH	0.514691	0.935386	0.467693	FALSE
V11116	0.511855	0.541013	2	0	0	173719	0.122922	0.100458	0.00624768	0.0621922	0.143027	0.00889833	0.0622144	0.934211	1116	goodH	0.514691	0.464619	0.76769	FALSE
V11117	0.511855	0.541013	2	0	0	219490	0.0771285	0.206098	0.0081106	0.0393531	0.239215	0.00941657	0.0393645	0.959821	1117	lowH	0.514691	0.714708	0.642646	FALSE
V11118	0.511855	0.541013	2	0	0	219496	0.0831758	0.387837	0.016712	0.0430902	0.411539	0.0177371	0.0430994	0.956522	1118	lowH	0.514691	0.934695	0.467347	FALSE
V11119	0.511855	0.541013	2	0	0	219497	0.0665874	0.291601	0.00998535	0.0342432	0.328899	0.0112664	0.0342549	0.965517	1119	lowH	0.514691	0.911048	0.544476	FALSE
V11120	0.511855	0.541013	2	0	0	219502	0.0727703	0.101113	0.00372268	0.0368169	0.143485	0.0052844	0.0368288	0.962185	1120	lowH	0.514691	0.46592	0.76704	FALSE
V11121	0.511855	0.541013	2	0	0	219505	0.181343	1	0.099013	0.099013	1	0.099013	0.099013	0.89916	1121	goodH	0.514691	0.314983	0.157491	FALSE
V11122	0.511855	0.541013	2	0	0	219517	0.0721875	0.0823455	0.00300297	0.0364679	0.126343	0.00460896	0.0364797	0.9625	1122	lowH	0.514691	0.416533	0.791734	FALSE
V11123	0.511855	0.541013	2	0	0	219526	0.142012	0.16325	0.0117902	0.0722216	0.203876	0.0147289	0.0722444	0.923077	1123	goodH	0.514691	0.62795	0.686025	FALSE
V11124	0.511855	0.541013	2	0	0	219527	0.059017	0.118933	0.00355679	0.0299057	0.161301	0.00482549	0.0299161	0.969565	1124	lowH	0.514691	0.515615	0.742193	FALSE
V11125	0.511855	0.541013	2	0	0	219558	0.0170927	0.0378695	0.000325984	0.00860808	0.0899557	0.000774668	0.00861166	0.991379	1125	lowH	0.514691	0.30637	0.846815	FALSE
V11126	0.511855	0.541013	2	0	0	219570	0.15633	1	0.0852861	0.0852861	1	0.0852861	0.0852861	0.91453	1126	goodH	0.514691	0.314983	0.157491	FALSE
V11127	0.511855	0.541013	2	0	0	219581	0.115266	1	0.06292	0.06292	1	0.06292	0.06292	0.938596	1127	goodH	0.514691	0.314983	0.157491	FALSE
V11128	0.511855	0.541013	2	0	0	240660	0.1609	0.622709	0.0530194	0.0851431	0.650535	0.0554023	0.0851642	0.911765	1128	goodH	0.514691	0.600921	0.300461	FALSE
V11129	0.511855	0.541013	2	0	0	240665	0.109861	0.571573	0.0329893	0.0577167	0.578904	0.0334142	0.0577197	0.941667	1129	goodH	0.514691	0.685992	0.342996	FALSE
V11130	0.511855	0.541013	2	0	0	240686	0.201732	0.874739	0.0952272	0.108864	0.887987	0.0966777	0.108873	0.886179	1130	goodH	0.514691	0.387439	0.19372	FALSE
V11131	0.511855	0.541013	2	0	0	240718	0.023712	0.0931698	0.00111682	0.011987	0.13564	0.00162632	0.01199	0.988	1131	lowH	0.514691	0.443512	0.778244	FALSE
V11132	0.511855	0.541013	2	0	0	240775	0.293367	0.198302	0.0296649	0.149595	0.238782	0.0357294	0.149632	0.821429	1132	goodH	0.514691	0.713679	0.643161	FALSE
V11133	0.511855	0.541013	2	0	0	240777	0.306529	0.589734	0.0951591	0.161359	0.609299	0.0983277	0.161379	0.811024	1133	goodH	0.514691	0.648514	0.324257	FALSE
V11134	0.511855	0.541013	2	0	0	240778	0.322846	0.56959	0.0967036	0.169778	0.598393	0.101611	0.169807	0.797619	1134	goodH	0.514691	0.66172	0.33086	FALSE
V11135	0.511855	0.541013	2	0	0	240788	0.18	0.230815	0.0212313	0.0919842	0.263472	0.0242402	0.0920028	0.9	1135	goodH	0.514691	0.771064	0.614468	FALSE
V11136	0.511855	0.541013	2	0	0	240795	0.0464853	-0.00860248	-0.000200595	0.0233183	0.0430852	0.00100499	0.0233256	0.97619	1136	lowH	0.522769	0.153099	0.923451	FALSE
V11137	0.511855	0.541013	2	0	0	240796	0.0978521	0.314962	0.0158433	0.0503021	0.332808	0.0167428	0.0503076	0.948413	1137	lowH	0.514691	0.918888	0.540556	FALSE
V11138	0.511855	0.541013	2	0	0	240799	0.015872	0.00113254	9.02e-06	0.00796842	0.0531128	0.000423361	0.00797098	0.992	1138	lowH	0.518913	0.187016	0.906492	FALSE
V11139	0.511855	0.541013	2	0	0	240811	0.373024	0.739408	0.147131	0.198984	0.761051	0.151457	0.19901	0.751969	1139	goodH	0.514691	0.489893	0.244946	FALSE
V11140	0.511855	0.541013	2	0	0	240817	0.10416	0.355264	0.0191042	0.0537746	0.383897	0.0206475	0.053784	0.944882	1140	goodH	0.514691	0.983693	0.491846	FALSE
V11141	0.511855	0.541013	2	0	0	240878	0.397339	0.678342	0.142953	0.210738	0.701635	0.147879	0.210764	0.726562	1141	goodH	0.514691	0.546761	0.27338	FALSE
V11142	0.511855	0.541013	2	0	0	240883	0.0155029	0.0349433	0.00027263	0.00780207	0.082337	0.00064256	0.00780402	0.992188	1142	lowH	0.514691	0.282351	0.858825	FALSE
V11143	0.511855	0.541013	2	0	0	240890	0.137421	0.49853	0.035785	0.071781	0.524655	0.0376654	0.0717909	0.925781	1143	goodH	0.514691	0.758345	0.379172	FALSE
V11144	0.511855	0.541013	2	0	0	240898	0.0688776	0.357094	0.0126834	0.0355185	0.371604	0.0131999	0.0355213	0.964286	1144	lowH	0.514691	0.993701	0.503149	FALSE
V11145	0.511855	0.541013	2	0	0	240902	0.023343	0.0920766	0.00108924	0.0118297	0.168314	0.0019919	0.0118344	0.988189	1145	lowH	0.514691	0.534732	0.732634	FALSE
V11146	0.511855	0.541013	2	0	0	240911	0.378876	0.725806	0.146447	0.201771	0.748769	0.151098	0.201796	0.746094	1146	goodH	0.514691	0.501142	0.250571	FALSE
V11147	0.511855	0.541013	2	0	0	240964	0.360841	0.800038	0.154742	0.193418	0.820527	0.158723	0.19344	0.76378	1147	goodH	0.514691	0.438892	0.219446	FALSE
V11148	0.511855	0.541013	2	0	0	240979	0.103394	0.347064	0.0185089	0.05333	0.376278	0.02007	0.0533382	0.945312	1148	goodH	0.514691	0.997643	0.498822	FALSE
V11149	0.511855	0.541013	2	0	0	240985	0.157104	0.103091	0.00819308	0.079474	0.144451	0.0114826	0.0794914	0.914062	1149	goodH	0.514691	0.468655	0.765672	FALSE
V11150	0.511855	0.541013	2	0	0	241003	0.364964	0.781707	0.152688	0.195327	0.803044	0.156874	0.19535	0.759843	1150	goodH	0.514691	0.453306	0.226653	FALSE
V11151	0.511855	0.541013	2	0	0	241066	0.291331	0.820256	0.129298	0.157632	0.840984	0.132607	0.157681	0.823009	1151	goodH	0.514691	0.422606	0.211303	FALSE
V11152	0.511855	0.541013	2	0	0	241078	0.121928	0.169317	0.0105139	0.0620962	0.212193	0.0131834	0.0621294	0.934783	1152	goodH	0.514691	0.648881	0.675559	FALSE
V11153	0.511855	0.541013	2	0	0	241099	0.290985	0.745732	0.11625	0.155887	0.769639	0.120008	0.155927	0.823276	1153	goodH	0.514691	0.482178	0.241089	FALSE
V11154	0.511855	0.541013	2	0	0	241102	0.131569	0.684111	0.0480057	0.0701724	0.720568	0.0505849	0.0702014	0.929204	1154	goodH	0.514691	0.527957	0.263979	FALSE
V11155	0.511855	0.541013	2	0	0	292857	0.0350765	0.0212705	0.000375315	0.0176449	0.0766209	0.00135267	0.0176541	0.982143	1155	lowH	0.515513	0.264107	0.867947	FALSE
V11156	0.511855	0.541013	2	0	0	292884	0.207221	0.732378	0.0810718	0.110697	0.760466	0.0842005	0.110722	0.882609	1156	goodH	0.514691	0.490423	0.245212	FALSE
V11157	0.511855	0.541013	2	0	0	292896	0.0175425	0.0878526	0.00077932	0.00887077	0.135817	0.00120537	0.00887499	0.99115	1157	lowH	0.514691	0.444019	0.77799	FALSE
V11158	0.511855	0.541013	2	0	0	292981	0.015747	0.0430946	0.000341752	0.00793028	0.0904325	0.000717342	0.00793235	0.992063	1158	lowH	0.514691	0.307862	0.846069	FALSE
V11159	0.511855	0.541013	2	0	0	293070	0.0322494	0.0776604	0.00126468	0.0162848	0.122541	0.00199608	0.0162891	0.983607	1159	lowH	0.514691	0.405366	0.797317	FALSE
V11160	0.511855	0.541013	2	0	0	293081	0.0322494	0.0776814	0.00126505	0.0162852	0.122572	0.00199667	0.0162897	0.983607	1160	lowH	0.514691	0.405459	0.797271	FALSE
V11161	0.511855	0.541013	2	0	0	293094	0.015872	-0.00198088	-1.58e-05	0.00796657	0.0502791	0.000400666	0.00796885	0.992	1161	lowH	0.519676	0.177495	0.911253	FALSE
V11162	0.511855	0.541013	2	0	0	293099	0.388823	0.651258	0.13413	0.205955	0.678787	0.139824	0.205992	0.735772	1162	goodH	0.514691	0.570346	0.285173	FALSE
V11163	0.511855	0.541013	2	0	0	293169	0.095	0.368017	0.0180728	0.0491087	0.390634	0.019187	0.0491176	0.95	1163	lowH	0.514691	0.971518	0.485759	FALSE
V11164	0.511855	0.541013	2	0	0	293179	0.164648	0.576567	0.0500114	0.08674	0.604621	0.0524571	0.0867603	0.909483	1164	goodH	0.514691	0.654145	0.327073	FALSE
V11165	0.511855	0.541013	2	0	0	293214	0.0933913	0.76445	0.0383867	0.0502148	0.786696	0.0395158	0.0502301	0.950893	1165	lowH	0.514691	0.467213	0.233606	FALSE
V11166	0.511855	0.541013	2	0	0	44721	NA	NA	NA	NA	NA	NA	NA	NA	1166	NA	NA	NA	NA	NA
V11167	0.511855	0.541013	2	0	0	44813	0.061952	0.109662	0.00344212	0.0313884	0.162778	0.00511107	0.031399	0.968	1167	lowH	0.514691	0.519663	0.740169	FALSE
V11168	0.511855	0.541013	2	0	0	44832	0.178729	0.0694553	0.00626361	0.090182	0.113469	0.0102354	0.0902039	0.900794	1168	goodH	0.514691	0.378402	0.810799	FALSE
V11169	0.511855	0.541013	2	0	0	44859	0.499102	0.252157	0.0644706	0.255677	0.297267	0.0760206	0.255731	0.521186	1169	goodH	0.514691	0.845483	0.577259	FALSE
V11170	0.511855	0.541013	2	0	0	44908	0.18	0.597575	0.0566986	0.0948811	0.628531	0.0596461	0.0948977	0.9	1170	goodH	0.514691	0.625865	0.312932	FALSE
V11171	0.511855	0.541013	2	0	0	44920	0.0163923	0.0816765	0.000676346	0.0082808	0.126975	0.00105175	0.00828316	0.991736	1171	lowH	0.514691	0.41838	0.79081	FALSE
V11172	0.511855	0.541013	2	0	0	44922	0.0322494	0.0941146	0.00153779	0.0163395	0.16428	0.00268542	0.0163466	0.983607	1172	lowH	0.514691	0.523765	0.738118	FALSE
V11173	0.511855	0.541013	2	0	0	44953	0.474687	0.315888	0.0772512	0.244552	0.354199	0.0866456	0.244624	0.3875	1173	goodH	0.514691	0.9608	0.5196	FALSE
V11174	0.511855	0.541013	2	0	0	44973	0.0436464	0.0326363	0.000717185	0.0219751	0.0864582	0.00190094	0.0219868	0.977679	1174	lowH	0.514691	0.295385	0.852307	FALSE
V11175	0.511855	0.541013	2	0	0	60614	0.327293	0.282932	0.0475967	0.168227	0.321845	0.0541631	0.168289	0.79386	1175	goodH	0.514691	0.896757	0.551621	FALSE
V11176	0.511855	0.541013	2	0	0	60666	0.024486	0.112411	0.00139769	0.0124337	0.190362	0.0023682	0.0124405	0.987603	1176	lowH	0.514691	0.593246	0.703377	FALSE
V11177	0.511855	0.541013	2	0	0	60751	0.14508	0.0693741	0.00507918	0.0732143	0.11532	0.00844524	0.0732329	0.92126	1177	goodH	0.514691	0.38394	0.80803	FALSE
V11178	0.511855	0.541013	2	0	0	60761	0.0307617	0.0126307	0.000195208	0.015455	0.0618138	0.000955581	0.015459	0.984375	1178	lowH	0.516138	0.21594	0.89203	FALSE
V11179	0.511855	0.541013	2	0	0	60795	0.0893555	0.292173	0.0133943	0.0458436	0.312211	0.0143144	0.0458485	0.953125	1179	lowH	0.514691	0.876935	0.561533	FALSE
V11180	0.511855	0.541013	2	0	0	60815	0.0762157	0.403599	0.0159223	0.0394509	0.413276	0.0163051	0.0394532	0.960317	1180	lowH	0.514691	0.931698	0.465849	FALSE
V11181	0.511855	0.541013	2	0	0	60838	0.0382996	0.0848123	0.0016434	0.019377	0.147331	0.00285577	0.0193833	0.980469	1181	lowH	0.514691	0.476785	0.761607	FALSE
V11182	0.511855	0.541013	2	0	0	60839	0.386444	0.213733	0.0421669	0.197288	0.254536	0.0502276	0.19733	0.261719	1182	goodH	0.514691	0.750596	0.624702	FALSE
V11183	0.511855	0.541013	2	0	0	60854	0.0461281	0.277823	0.00656846	0.0236426	0.300694	0.00711006	0.0236455	0.976378	1183	lowH	0.514691	0.852772	0.573614	FALSE
V11184	0.511855	0.541013	2	0	0	60858	0.0382996	0.0848123	0.0016434	0.019377	0.147331	0.00285577	0.0193833	0.980469	1184	lowH	0.514691	0.476785	0.761607	FALSE
V11185	0.511855	0.541013	2	0	0	60874	0.217248	0.237938	0.0264437	0.111137	0.278053	0.0309089	0.111162	0.876	1185	goodH	0.514691	0.803741	0.598129	FALSE
V11186	0.511855	0.541013	2	0	0	60896	0.0535991	0.16393	0.00446471	0.0272355	0.197866	0.00538994	0.0272403	0.972441	1186	lowH	0.514691	0.612624	0.693688	FALSE
V11187	0.511855	0.541013	2	0	0	60926	0.274208	0.603872	0.087293	0.144555	0.626415	0.0905641	0.144575	0.836	1187	goodH	0.514691	0.628318	0.314159	FALSE
V11188	0.511855	0.541013	2	0	0	60935	0.0388952	0.0334667	0.000655034	0.0195727	0.0811348	0.00158844	0.0195779	0.980159	1188	lowH	0.514743	0.278529	0.860735	FALSE
V11189	0.511855	0.541013	2	0	0	60941	0.0310001	0.0977474	0.00153524	0.0157062	0.16474	0.00258834	0.0157117	0.984252	1189	lowH	0.514691	0.52502	0.73749	FALSE
V11190	0.511855	0.541013	2	0	0	60956	0.0464853	0.135909	0.00320372	0.0235725	0.173125	0.00408183	0.0235774	0.97619	1190	lowH	0.514691	0.547704	0.726148	FALSE
V11191	0.511855	0.541013	2	0	0	60969	0.00790501	0.0131371	5.22e-05	0.00397215	0.0636805	0.000253019	0.00397326	0.996032	1191	lowH	0.515908	0.222085	0.888957	FALSE
V11192	0.511855	0.541013	2	0	0	60979	0.0710494	0.0993721	0.00357073	0.0359329	0.140861	0.00506277	0.0359417	0.963115	1192	lowH	0.514691	0.458459	0.770771	FALSE
V11193	0.511855	0.541013	2	0	0	61001	0.071614	0.355658	0.0131388	0.0369422	0.37087	0.0137021	0.0369459	0.96281	1193	lowH	0.514691	0.992334	0.503833	FALSE
V11194	0.511855	0.541013	2	0	0	61025	0.124444	0.350148	0.0224715	0.0641771	0.364349	0.0233854	0.064184	0.933333	1194	goodH	0.514691	0.980115	0.509942	FALSE
V11195	0.511855	0.541013	2	0	0	71218	0.133755	0.401306	0.0278441	0.0693836	0.425932	0.0295593	0.0693991	0.927928	1195	goodH	0.514691	0.910156	0.455078	FALSE
V11196	0.511855	0.541013	2	0	0	71256	0.199687	0.769125	0.0822245	0.106906	0.787834	0.0842368	0.106922	0.8875	1196	goodH	0.514691	0.466231	0.233116	FALSE
V11197	0.511855	0.541013	2	0	0	71266	0.118106	0.123156	0.00737523	0.0598851	0.169424	0.0101496	0.0599067	0.936975	1197	goodH	0.514691	0.537736	0.731132	FALSE
V11198	0.511855	0.541013	2	0	0	71272	0.00823031	-0.0100273	-4.14e-05	0.00412909	0.0451052	0.000186317	0.00413072	0.995868	1198	lowH	0.521789	0.159982	0.920009	FALSE
V11199	0.511855	0.541013	2	0	0	71328	0.0319915	0.0503382	0.000811519	0.0161214	0.0976815	0.00157523	0.0161262	0.98374	1199	lowH	0.514691	0.330383	0.834808	FALSE
V11200	0.511855	0.541013	2	0	0	71337	0.085432	0.45491	0.0202626	0.044542	0.498192	0.0221966	0.0445543	0.955285	1200	lowH	0.514691	0.796361	0.39818	FALSE
V11201	0.511855	0.541013	2	0	0	71355	0.0461281	0.0191412	0.000443818	0.0231865	0.0676518	0.00156903	0.0231927	0.976378	1201	lowH	0.515659	0.235088	0.882456	FALSE
V11202	0.511855	0.541013	2	0	0	71383	0.111135	0.11335	0.00637959	0.0562823	0.157774	0.00888207	0.0562962	0.940945	1202	goodH	0.514691	0.505906	0.747047	FALSE
V11203	0.511855	0.541013	2	0	0	71400	0.177475	0.201549	0.0182547	0.090572	0.25011	0.0226591	0.0905963	0.901575	1203	goodH	0.514691	0.740333	0.629833	FALSE
V11204	0.511855	0.541013	2	0	0	71402	0.23188	0.142899	0.016826	0.117747	0.189784	0.0223526	0.117779	0.866142	1204	goodH	0.514691	0.591741	0.70413	FALSE
V11205	0.511855	0.541013	2	0	0	71445	0.015999	0.0330064	0.00026576	0.00805177	0.0821727	0.000661845	0.00805432	0.991935	1205	lowH	0.514691	0.281829	0.859086	FALSE
V11206	0.511855	0.541013	2	0	0	71447	0.0312421	0.0375327	0.000590262	0.0157266	0.0850068	0.00133722	0.0157307	0.984127	1206	lowH	0.514691	0.290806	0.854597	FALSE
V11207	0.511855	0.541013	2	0	0	71454	0.085432	0.297671	0.0130561	0.0438608	0.318109	0.0139542	0.0438661	0.955285	1207	lowH	0.514691	0.889113	0.555444	FALSE
V11208	0.511855	0.541013	2	0	0	71455	0.0773933	0.0703065	0.00274575	0.039054	0.113895	0.00444929	0.0390647	0.959677	1208	lowH	0.514691	0.379678	0.810161	FALSE
V11209	0.511855	0.541013	2	0	0	71461	0.0704938	0.190139	0.00682525	0.0358962	0.222018	0.00797108	0.0359028	0.963415	1209	lowH	0.514691	0.673197	0.663401	FALSE
V11210	0.511855	0.541013	2	0	0	71466	0.0710494	0.355892	0.0130416	0.0366448	0.370957	0.0135949	0.0366482	0.963115	1210	lowH	0.514691	0.992497	0.503752	FALSE
V11211	0.511855	0.541013	2	0	0	71474	0.115392	0.128256	0.00750542	0.0585192	0.172884	0.01012	0.0585366	0.938525	1211	goodH	0.514691	0.547057	0.726472	FALSE
V11212	0.511855	0.541013	2	0	0	71480	0.0634238	0.224294	0.0072639	0.0323857	0.253152	0.00820004	0.0323918	0.967213	1212	lowH	0.514691	0.747396	0.626302	FALSE
V11213	0.511855	0.541013	2	0	0	71483	0.0727703	0.354997	0.013327	0.0375412	0.370508	0.0139108	0.0375453	0.962185	1213	lowH	0.514691	0.99166	0.50417	FALSE
V11214	0.511855	0.541013	2	0	0	71492	0.024486	0.12761	0.00158387	0.0124119	0.167885	0.00208426	0.0124148	0.987603	1214	lowH	0.514691	0.533569	0.733215	FALSE
V11215	0.511855	0.541013	2	0	0	71496	0.0338882	0.127563	0.00219205	0.0171841	0.169397	0.00291193	0.0171899	0.982759	1215	lowH	0.514691	0.537663	0.731168	FALSE
V11216	0.511855	0.541013	2	0	0	71517	0.432778	0.228962	0.0506623	0.221269	0.26578	0.0588256	0.221332	0.683333	1216	goodH	0.514691	0.776294	0.611853	FALSE
V11217	0.511855	0.541013	2	0	0	71537	0.0688776	0.318757	0.0113094	0.0354797	0.339562	0.0120503	0.0354878	0.964286	1217	lowH	0.514691	0.9323	0.53385	FALSE
V11218	0.511855	0.541013	2	0	0	71543	0.121928	0.379673	0.023956	0.0630965	0.399269	0.0251969	0.0631075	0.934783	1218	goodH	0.514691	0.956136	0.478068	FALSE
V11219	0.511855	0.541013	2	0	0	71547	0.0353867	0.118744	0.00213054	0.0179423	0.163602	0.00293699	0.017952	0.981982	1219	lowH	0.514691	0.521915	0.739042	FALSE
V11220	0.511855	0.541013	2	0	0	71548	0.12496	0.15873	0.0100929	0.0635853	0.203833	0.0129677	0.0636193	0.933036	1220	goodH	0.514691	0.62784	0.68608	FALSE
V11221	0.511855	0.541013	2	0	0	71553	0.0350765	0.119238	0.0021204	0.017783	0.163599	0.0029107	0.0177917	0.982143	1221	lowH	0.514691	0.521907	0.739047	FALSE
V11222	0.511855	0.541013	2	0	0	71563	0.0436464	0.344386	0.00775755	0.0225258	0.363097	0.00818063	0.0225301	0.977679	1222	lowH	0.514691	0.977753	0.511124	FALSE
V11223	0.511855	0.541013	2	0	0	77255	0.0350765	0.052887	0.000935492	0.0176885	0.104684	0.00185264	0.0176975	0.982143	1223	lowH	0.514691	0.351855	0.824073	FALSE
V11224	0.511855	0.541013	2	0	0	77281	0.0824911	0.17761	0.00747815	0.0421044	0.247281	0.0104179	0.0421297	0.956897	1224	lowH	0.514691	0.733729	0.633136	FALSE
V11225	0.511855	0.541013	2	0	0	77299	0.0792296	0.262542	0.0106519	0.0405724	0.287171	0.011653	0.0405786	0.958678	1225	lowH	0.514691	0.823735	0.588133	FALSE
V11226	0.511855	0.541013	2	0	0	77314	0.055731	0.262965	0.00750462	0.0285385	0.288048	0.00822168	0.0285427	0.971311	1226	lowH	0.514691	0.82564	0.58718	FALSE
V11227	0.511855	0.541013	2	0	0	77329	0.062435	0.0450022	0.00141512	0.0314456	0.0915795	0.0028805	0.0314535	0.967742	1227	lowH	0.514691	0.311445	0.844277	FALSE
V11228	0.511855	0.541013	2	0	0	77332	0.0710494	0.0630798	0.00226048	0.0358353	0.10832	0.00388273	0.0358451	0.963115	1228	lowH	0.514691	0.362894	0.818553	FALSE
V11229	0.511855	0.541013	2	0	0	77344	0.0629255	0.309759	0.0100169	0.0323377	0.329647	0.0106613	0.0323415	0.96748	1229	lowH	0.514691	0.912554	0.543723	FALSE
V11230	0.511855	0.541013	2	0	0	77353	0.023712	0.0594725	0.000711091	0.0119566	0.105347	0.00125994	0.0119599	0.988	1230	lowH	0.514691	0.353872	0.823064	FALSE
V11231	0.511855	0.541013	2	0	0	77390	0.0464853	0.0186571	0.000435937	0.0233658	0.0675788	0.00157943	0.0233718	0.97619	1231	lowH	0.515666	0.23485	0.882575	FALSE
V11232	0.511855	0.541013	2	0	0	77415	0.416768	0.211772	0.0450312	0.21264	0.244991	0.0521052	0.212682	0.296	1232	goodH	0.514691	0.728356	0.635822	FALSE
V11233	0.511855	0.541013	2	0	0	77424	0.119808	0.108403	0.00657168	0.0606225	0.146428	0.0088789	0.0606365	0.936	1233	goodH	0.514691	0.474242	0.762879	FALSE
V11234	0.511855	0.541013	2	0	0	77429	0.0235261	0.11618	0.00138775	0.0119449	0.190562	0.00227717	0.0119498	0.988095	1234	lowH	0.514691	0.593765	0.703117	FALSE
V11235	0.511855	0.541013	2	0	0	77433	0.0688776	0.357094	0.0126834	0.0355185	0.371604	0.0131999	0.0355213	0.964286	1235	lowH	0.514691	0.993701	0.503149	FALSE
V11236	0.511855	0.541013	2	0	0	77491	0.077794	0.24389	0.00971972	0.0398528	0.273159	0.0108904	0.0398684	0.959459	1236	lowH	0.514691	0.792871	0.603565	FALSE
V11237	0.511855	0.541013	2	0	0	77494	0.083872	0.388436	0.0169076	0.0435273	0.412405	0.0179567	0.0435415	0.95614	1237	lowH	0.514691	0.9332	0.4666	FALSE
V11238	0.511855	0.541013	2	0	0	77514	0.026427	0.208208	0.00281226	0.013507	0.242989	0.00328389	0.0135145	0.986607	1238	lowH	0.514691	0.723644	0.638178	FALSE
V11239	0.511855	0.541013	2	0	0	77516	0.327293	0.657803	0.114646	0.174286	0.686905	0.119765	0.174355	0.79386	1239	goodH	0.514691	0.561851	0.280926	FALSE
V11240	0.511855	0.541013	2	0	0	77520	0.026427	0.208208	0.00281226	0.013507	0.242989	0.00328389	0.0135145	0.986607	1240	lowH	0.514691	0.723644	0.638178	FALSE
V11241	0.511855	0.541013	2	0	0	77535	0.0621581	0.156691	0.00496488	0.0316857	0.214954	0.00681836	0.0317201	0.96789	1241	lowH	0.514691	0.65576	0.67212	FALSE
V11242	0.511855	0.541013	2	0	0	77627	0.0739645	0.354996	0.013561	0.0382004	0.370831	0.0141682	0.0382067	0.961538	1242	lowH	0.514691	0.992261	0.50387	FALSE
V11243	0.511855	0.541013	2	0	0	77633	0.0852997	0.196271	0.00854895	0.0435568	0.242402	0.0105642	0.0435813	0.955357	1243	lowH	0.514691	0.722258	0.638871	FALSE
V11244	0.511855	0.541013	2	0	0	97391	0.30757	0.416061	0.0665841	0.160035	0.463942	0.0742783	0.160102	0.810185	1244	goodH	0.514691	0.848405	0.424203	FALSE
V11245	0.511855	0.541013	2	0	0	97393	0.271562	0.428463	0.0605815	0.141393	0.471839	0.0667396	0.141446	0.162037	1245	goodH	0.514691	0.836111	0.418056	FALSE
V11246	0.511855	0.541013	2	0	0	97412	0.0713306	0.303854	0.011146	0.036682	0.327025	0.0119985	0.0366899	0.962963	1246	lowH	0.514691	0.90727	0.546365	FALSE
V11247	0.511855	0.541013	2	0	0	97508	0.35078	0.269323	0.0485468	0.180255	0.325117	0.0586305	0.180336	0.773148	1247	goodH	0.514691	0.90341	0.548295	FALSE
V11248	0.511855	0.541013	2	0	0	3696	0.0436464	0.603783	0.0139839	0.0231605	0.638783	0.0148026	0.0231732	0.977679	1248	lowH	0.514691	0.614117	0.307058	FALSE
V11249	0.511855	0.541013	2	0	0	3717	0.083872	1	0.0460693	0.0460693	1	0.0460693	0.0460693	0.95614	1249	lowH	0.514691	0.314983	0.157491	FALSE
V11250	0.511855	0.541013	2	0	0	3732	0.075831	0.0897909	0.00344354	0.0383507	0.135361	0.00519396	0.0383711	0.960526	1250	lowH	0.514691	0.442709	0.778646	FALSE
V11251	0.511855	0.541013	2	0	0	3735	0.0910775	0.436473	0.0206909	0.0474048	0.453624	0.0215081	0.0474139	0.952174	1251	lowH	0.514691	0.864741	0.43237	FALSE
V11252	0.511855	0.541013	2	0	0	3753	0.192293	0.959209	0.10062	0.104899	0.961479	0.100861	0.104902	0.892241	1252	goodH	0.514691	0.338228	0.169114	FALSE
V11253	0.511855	0.541013	2	0	0	3791	0.0248923	0.0904342	0.00113826	0.0125866	0.135453	0.0017056	0.0125918	0.987395	1253	lowH	0.514691	0.442975	0.778513	FALSE
V11254	0.511855	0.541013	2	0	0	3822	0.318982	0.787241	0.134827	0.171266	0.809356	0.138643	0.1713	0.800847	1254	goodH	0.514691	0.448049	0.224024	FALSE
V11255	0.511855	0.541013	2	0	0	3840	0.303361	0.789324	0.12871	0.163064	0.812578	0.132534	0.163103	0.813559	1255	goodH	0.514691	0.445388	0.222694	FALSE
V11256	0.511855	0.541013	2	0	0	3868	0.303361	0.768223	0.125064	0.162797	0.793812	0.129264	0.162839	0.813559	1256	goodH	0.514691	0.461108	0.230554	FALSE
V11257	0.511855	0.541013	2	0	0	3918	0.228532	0.103129	0.0119461	0.115837	0.158604	0.0183874	0.115933	0.868421	1257	goodH	0.514691	0.508196	0.745902	FALSE
V11258	0.511855	0.541013	2	0	0	28835	0.169509	0.583384	0.0521021	0.0893101	0.615474	0.0549802	0.0893298	0.906504	1258	goodH	0.514691	0.641154	0.320577	FALSE
V11259	0.511855	0.541013	2	0	0	28846	0.18	0.604547	0.0574148	0.0949716	0.634794	0.0602989	0.0949899	0.9	1259	goodH	0.514691	0.618662	0.309331	FALSE
V11260	0.511855	0.541013	2	0	0	28896	0.362812	0.799353	0.155445	0.194464	0.820076	0.159493	0.194486	0.761905	1260	goodH	0.514691	0.439258	0.219629	FALSE
V11261	0.511855	0.541013	2	0	0	28910	0.484757	0.41386	0.104115	0.25157	0.448398	0.112825	0.251617	0.587302	1261	goodH	0.514691	0.873135	0.436568	FALSE
V11262	0.511855	0.541013	2	0	0	28940	NA	NA	NA	NA	NA	NA	NA	NA	1262	NA	NA	NA	NA	NA
V11263	0.511855	0.541013	2	0	0	28941	0.203672	0.863438	0.0947259	0.109708	0.87567	0.0960743	0.109715	0.884921	1263	goodH	0.514691	0.396362	0.198181	FALSE
V11264	0.511855	0.541013	2	0	0	28961	0.155014	0.207079	0.0163893	0.0791449	0.255687	0.0202417	0.0791659	0.915323	1264	goodH	0.514691	0.753251	0.623375	FALSE
V11265	0.511855	0.541013	2	0	0	28970	0.331426	0.696151	0.12267	0.176212	0.723254	0.127467	0.176241	0.790323	1265	goodH	0.514691	0.525343	0.262671	FALSE
V11266	0.511855	0.541013	2	0	0	28983	0.142541	0.68295	0.0516878	0.0756831	0.707989	0.053591	0.0756947	0.922764	1266	goodH	0.514691	0.540376	0.270188	FALSE
V11267	0.511855	0.541013	2	0	0	28993	0.0322494	0.0232273	0.000376716	0.0162187	0.0737742	0.00119693	0.0162243	0.983607	1267	lowH	0.515549	0.254949	0.872526	FALSE
V11268	0.511855	0.541013	2	0	0	29012	0.0242878	0.0780433	0.000957225	0.0122653	0.123122	0.00151055	0.0122687	0.987705	1268	lowH	0.514691	0.407076	0.796462	FALSE
V11269	0.511855	0.541013	2	0	0	29027	0.0404685	0.0582833	0.00118935	0.0204064	0.105347	0.00215041	0.0204127	0.979339	1269	lowH	0.514691	0.353872	0.823064	FALSE
V11270	0.511855	0.541013	2	0	0	29031	0.207612	0.879844	0.0986866	0.112164	0.892981	0.10017	0.112174	0.882353	1270	goodH	0.514691	0.38388	0.19194	FALSE
V11271	0.511855	0.541013	2	0	0	29034	0.217198	0.768994	0.0893871	0.116239	0.793847	0.0922911	0.116258	0.876033	1271	goodH	0.514691	0.461078	0.230539	FALSE
V11272	0.511855	0.541013	2	0	0	29045	0.21875	0.768578	0.0900115	0.117114	0.793686	0.0929686	0.117135	0.875	1272	goodH	0.514691	0.461215	0.230608	FALSE
V11273	0.511855	0.541013	2	0	0	29054	0.166528	0.218543	0.0185952	0.0850872	0.260974	0.022212	0.0851118	0.908333	1273	goodH	0.514691	0.765376	0.617312	FALSE
V11274	0.511855	0.541013	2	0	0	29072	0.0255276	0.0253616	0.00032573	0.0128434	0.0785624	0.00100944	0.0128489	0.987069	1274	lowH	0.515286	0.270325	0.864838	FALSE
V11275	0.511855	0.541013	2	0	0	29077	0.0338882	0.200897	0.00348687	0.0173565	0.290941	0.0050532	0.0173685	0.982759	1275	lowH	0.514691	0.831902	0.584049	FALSE
V11276	0.511855	0.541013	2	0	0	29083	0.0903315	0.196321	0.00906839	0.0461916	0.27112	0.0125306	0.046218	0.952586	1276	lowH	0.514691	0.788313	0.605843	FALSE
V11277	0.511855	0.541013	2	0	0	29108	0.0525931	0.166786	0.00447616	0.0268378	0.24523	0.00658595	0.0268562	0.972973	1277	lowH	0.514691	0.728919	0.635541	FALSE
V11278	0.511855	0.541013	2	0	0	29111	0.258034	0.180596	0.0237224	0.131356	0.215434	0.028306	0.131391	0.847826	1278	goodH	0.514691	0.656951	0.671524	FALSE
V11279	0.511855	0.541013	2	0	0	9414	0.202062	0.863985	0.0943384	0.10919	0.879512	0.0960471	0.109205	0.885965	1279	goodH	0.514691	0.393557	0.196778	FALSE
V11280	0.511855	0.541013	2	0	0	9416	0.01739	0.0133928	0.000117601	0.00878097	0.126762	0.00111419	0.00878963	0.991228	1280	lowH	0.514691	0.41776	0.79112	FALSE
V11281	0.511855	0.541013	2	0	0	9417	0.0677131	0.0916063	0.00313678	0.034242	0.137111	0.00469682	0.0342556	0.964912	1281	lowH	0.514691	0.447738	0.776131	FALSE
V11282	0.511855	0.541013	2	0	0	9437	0.116283	0.398601	0.0240255	0.0602746	0.430182	0.0259342	0.0602866	0.938017	1282	goodH	0.514691	0.903034	0.451517	FALSE
V11283	0.511855	0.541013	2	0	0	9497	0.023343	0.130234	0.00154098	0.0118325	0.168352	0.00199243	0.011835	0.988189	1283	lowH	0.514691	0.534834	0.732583	FALSE
V11284	0.511855	0.541013	2	0	0	9498	0.226083	0.174533	0.0200798	0.115049	0.215421	0.0247896	0.115075	0.129921	1284	goodH	0.514691	0.656919	0.67154	FALSE
V11285	0.511855	0.541013	2	0	0	9514	0.197531	0.875379	0.0932434	0.106518	0.888245	0.0946206	0.106525	0.888889	1285	goodH	0.514691	0.387255	0.193628	FALSE
V11286	0.511855	0.541013	2	0	0	9527	0.061952	0.233573	0.00739304	0.031652	0.260831	0.00825719	0.0316572	0.968	1286	lowH	0.514691	0.76505	0.617475	FALSE
V11287	0.511855	0.541013	2	0	0	9539	0.189999	0.462094	0.0457179	0.0989363	0.486675	0.0481564	0.0989498	0.893701	1287	goodH	0.514691	0.813494	0.406747	FALSE
V11288	0.511855	0.541013	2	0	0	9550	0.0461281	-0.00665895	-0.0001541	0.0231418	0.0444116	0.00102806	0.0231484	0.976378	1288	lowH	0.522066	0.157621	0.921189	FALSE
V11289	0.511855	0.541013	2	0	0	9569	0.124899	0.368529	0.0237772	0.0645193	0.392648	0.0253368	0.0645279	0.933071	1289	goodH	0.514691	0.967908	0.483954	FALSE
V11290	0.511855	0.541013	2	0	0	9574	0.146133	0.542637	0.0415815	0.0766286	0.568515	0.0435707	0.0766395	0.920635	1290	goodH	0.514691	0.699291	0.349646	FALSE
V11291	0.511855	0.541013	2	0	0	9611	0.0382996	0.182527	0.00355726	0.0194889	0.214794	0.00418681	0.0194922	0.980469	1291	lowH	0.514691	0.655362	0.672319	FALSE
V11292	0.511855	0.541013	2	0	0	9618	0.144043	0.53703	0.0405394	0.075488	0.563089	0.0425123	0.0754984	0.921875	1292	goodH	0.514691	0.70634	0.35317	FALSE
V11293	0.511855	0.541013	2	0	0	9646	0.206909	0.807038	0.0895102	0.110912	0.823073	0.0912965	0.110921	0.882812	1293	goodH	0.514691	0.436831	0.218415	FALSE
V11294	0.511855	0.541013	2	0	0	9691	0.360841	0.797521	0.154256	0.19342	0.818269	0.158289	0.193443	0.76378	1294	goodH	0.514691	0.440727	0.220364	FALSE
V11295	0.511855	0.541013	2	0	0	9699	0.358887	0.13539	0.0246476	0.182048	0.177621	0.0323428	0.182089	0.765625	1295	goodH	0.514691	0.559724	0.720138	FALSE
V11296	0.511855	0.541013	2	0	0	9713	0.354371	0.792338	0.150445	0.189875	0.813787	0.154537	0.189898	0.769841	1296	goodH	0.514691	0.444394	0.222197	FALSE
V11297	0.511855	0.541013	2	0	0	9734	0.354371	0.792338	0.150445	0.189875	0.813787	0.154537	0.189898	0.769841	1297	goodH	0.514691	0.444394	0.222197	FALSE
V11298	0.511855	0.541013	2	0	0	9766	0.360841	0.797521	0.154256	0.19342	0.818269	0.158289	0.193443	0.76378	1298	goodH	0.514691	0.440727	0.220364	FALSE
V11299	0.511855	0.541013	2	0	0	9775	0.0155029	0.0349433	0.00027263	0.00780207	0.082337	0.00064256	0.00780402	0.992188	1299	lowH	0.514691	0.282351	0.858825	FALSE
V11300	0.511855	0.541013	2	0	0	40873	0.10653	0.0500052	0.00268542	0.053703	0.102661	0.00551501	0.0537203	0.943548	1300	goodH	0.514691	0.345681	0.827159	FALSE
V11301	0.511855	0.541013	2	0	0	40885	0.134625	0.0646451	0.00438899	0.0678935	0.10689	0.00725892	0.0679104	0.927419	1301	goodH	0.514691	0.35856	0.82072	FALSE
V11302	0.511855	0.541013	2	0	0	40886	0.015999	0.053066	0.000427912	0.00806377	0.100166	0.000807938	0.008066	0.991935	1302	lowH	0.514691	0.338032	0.830984	FALSE
V11303	0.511855	0.541013	2	0	0	40891	0.356352	0.723787	0.137384	0.189812	0.748164	0.14203	0.189838	0.768	1303	goodH	0.514691	0.501702	0.250851	FALSE
V11304	0.511855	0.541013	2	0	0	40897	0.189041	0.740927	0.0747477	0.100884	0.768346	0.0775263	0.1009	0.894309	1304	goodH	0.514691	0.483332	0.241666	FALSE
V11305	0.511855	0.541013	2	0	0	40902	0.107344	0.430648	0.0239789	0.0556809	0.436833	0.0243242	0.0556831	0.943089	1305	goodH	0.514691	0.892001	0.446	FALSE
V11306	0.511855	0.541013	2	0	0	40921	0.142541	0.0575595	0.00413764	0.0718846	0.106664	0.00767005	0.0719087	0.922764	1306	goodH	0.514691	0.357874	0.821063	FALSE
V11307	0.511855	0.541013	2	0	0	40924	0.284832	0.600279	0.090073	0.150052	0.621102	0.0932084	0.15007	0.828	1307	goodH	0.514691	0.634519	0.31726	FALSE
V11308	0.511855	0.541013	2	0	0	40927	0.279552	0.578366	0.0850179	0.146997	0.599624	0.0881533	0.147014	0.832	1308	goodH	0.514691	0.660216	0.330108	FALSE
V11309	0.511855	0.541013	2	0	0	40945	0.122548	0.068733	0.0042521	0.061864	0.118845	0.00735467	0.0618846	0.934426	1309	goodH	0.514691	0.394434	0.802783	FALSE
V11310	0.511855	0.541013	2	0	0	40980	0.415225	0.535178	0.116664	0.217991	0.567119	0.123659	0.218048	0.705882	1310	goodH	0.514691	0.701099	0.350549	FALSE
V11311	0.511855	0.541013	2	0	0	41045	0.366074	0.215911	0.0404019	0.187123	0.250869	0.0469645	0.187207	0.241228	1311	goodH	0.514691	0.742098	0.628951	FALSE
V11312	0.511855	0.541013	2	0	0	41097	0.377242	0.198839	0.0383318	0.192778	0.235736	0.0454767	0.192914	0.252252	1312	goodH	0.514691	0.706417	0.646792	FALSE
V11313	0.511855	0.541013	2	0	0	40519	0.0261963	0.0202267	0.000266515	0.0131764	0.075466	0.000994878	0.0131831	0.986726	1313	lowH	0.515549	0.260397	0.869802	FALSE
V11314	0.511855	0.541013	2	0	0	40522	0.109335	0.320974	0.018067	0.056288	0.340064	0.0191448	0.0562976	0.941964	1314	goodH	0.514691	0.933292	0.533354	FALSE
V11315	0.511855	0.541013	2	0	0	40542	0.00843867	0.0544373	0.000231633	0.00425504	0.104118	0.000443207	0.00425677	0.995763	1315	lowH	0.514691	0.35013	0.824935	FALSE
V11316	0.511855	0.541013	2	0	0	40579	0.419315	0.252123	0.0541756	0.214878	0.297847	0.0640185	0.214937	0.299145	1316	goodH	0.514691	0.846719	0.57664	FALSE
V11317	0.511855	0.541013	2	0	0	40587	0.0168055	0.0396565	0.000337095	0.00850036	0.146186	0.0012437	0.00850762	0.991525	1317	lowH	0.514691	0.473559	0.76322	FALSE
V11318	0.511855	0.541013	2	0	0	40589	0.23886	0.260582	0.0319203	0.122496	0.302232	0.0370338	0.122534	0.861345	1318	goodH	0.514691	0.856028	0.571986	FALSE
V11319	0.511855	0.541013	2	0	0	40639	0.0246875	0.0246297	0.000305857	0.0124182	0.0761234	0.000945678	0.012423	0.9875	1319	lowH	0.515549	0.26251	0.868745	FALSE
V11320	0.511855	0.541013	2	0	0	40653	0.241514	0.799176	0.103459	0.129457	0.803612	0.104037	0.129461	0.859504	1320	goodH	0.514691	0.452831	0.226415	FALSE
V11321	0.511855	0.541013	2	0	0	40657	0.248179	0.769357	0.102012	0.132593	0.774415	0.102686	0.132598	0.854839	1321	goodH	0.514691	0.47794	0.23897	FALSE
V11322	0.511855	0.541013	2	0	0	40659	0.25611	0.132407	0.0172023	0.129919	0.178009	0.0231326	0.129952	0.849206	1322	goodH	0.514691	0.560755	0.719623	FALSE
V11323	0.511855	0.541013	2	0	0	40665	0.084128	0.06703	0.00284462	0.042438	0.110356	0.00468441	0.042448	0.956	1323	lowH	0.514691	0.369044	0.815478	FALSE
V11324	0.511855	0.541013	2	0	0	40704	0.0231628	0.11078	0.00129871	0.0117233	0.150508	0.00176482	0.0117258	0.988281	1324	lowH	0.514691	0.485705	0.757148	FALSE
V11325	0.511855	0.541013	2	0	0	40716	0.023343	0.0804378	0.000948195	0.0117879	0.123483	0.00145594	0.0117906	0.988189	1325	lowH	0.514691	0.408141	0.795929	FALSE
V11326	0.511855	0.541013	2	0	0	40728	0.0688776	0.0812133	0.00282738	0.0348143	0.135105	0.00470499	0.0348246	0.964286	1326	lowH	0.514691	0.441972	0.779014	FALSE
V11327	0.511855	0.541013	2	0	0	40742	0.0464853	0.216751	0.0051547	0.0237817	0.2806	0.00667549	0.0237901	0.97619	1327	lowH	0.514691	0.80936	0.59532	FALSE
V11328	0.511855	0.541013	2	0	0	40781	0.114515	0.153805	0.0089529	0.0582095	0.202856	0.0118113	0.0582249	0.939024	1328	goodH	0.514691	0.625361	0.68732	FALSE
V11329	0.511855	0.541013	2	0	0	40806	0.0319915	0.124628	0.00202035	0.016211	0.16433	0.00266455	0.0162147	0.98374	1329	lowH	0.514691	0.523901	0.738049	FALSE
V11330	0.511855	0.541013	2	0	0	40816	0.368618	0.653421	0.127731	0.19548	0.681962	0.133339	0.195523	0.756303	1330	goodH	0.514691	0.567009	0.283504	FALSE
V11331	0.511855	0.541013	2	0	0	40817	0.0165278	0.0331952	0.000276158	0.0083192	0.0839971	0.000699036	0.00832214	0.991667	1331	lowH	0.514691	0.287613	0.856193	FALSE
V11332	0.511855	0.541013	2	0	0	40822	0.0491491	0.421342	0.0107742	0.0255713	0.466799	0.011941	0.0255805	0.97479	1332	lowH	0.514691	0.843937	0.421968	FALSE
V11333	0.511855	0.541013	2	0	0	40837	0.0178557	0.167677	0.00152416	0.00908989	0.207506	0.00188713	0.00909434	0.990991	1333	lowH	0.514691	0.637125	0.681437	FALSE
V11334	0.511855	0.541013	2	0	0	41602	0.0172401	0.169176	0.00148421	0.00877322	0.20737	0.00181999	0.00877651	0.991304	1334	lowH	0.514691	0.636783	0.681608	FALSE
V11335	0.511855	0.541013	2	0	0	41619	0.0257467	0.0215331	0.000278861	0.0129503	0.0756144	0.000979656	0.0129559	0.986957	1335	lowH	0.515549	0.260874	0.869563	FALSE
V11336	0.511855	0.541013	2	0	0	41657	0.381437	0.175055	0.0340259	0.194373	0.226929	0.0441283	0.194459	0.256522	1336	goodH	0.514691	0.685185	0.657407	FALSE
V11337	0.511855	0.541013	2	0	0	141452	0.314745	0.701374	0.117591	0.167658	0.721992	0.121071	0.16769	0.804348	1337	goodH	0.514691	0.52657	0.263285	FALSE
V11338	0.511855	0.541013	2	0	0	141491	0.0344721	0.13878	0.00242885	0.0175014	0.180186	0.00315486	0.0175089	0.982456	1338	lowH	0.514691	0.566536	0.716732	FALSE
V11339	0.511855	0.541013	2	0	0	141492	0.178557	0.678147	0.0645306	0.0951572	0.699291	0.0665607	0.0951831	0.900901	1339	goodH	0.514691	0.549134	0.274567	FALSE
V11340	0.511855	0.541013	2	0	0	141498	0.0178557	0.0349584	0.000314391	0.00899329	0.0899514	0.00080952	0.00899953	0.990991	1340	lowH	0.514691	0.306356	0.846822	FALSE
V11341	0.511855	0.541013	2	0	0	10570	0.265928	0.0668004	0.00896641	0.134227	0.114054	0.015317	0.134296	0.157895	1341	goodH	0.514691	0.380154	0.809923	FALSE
V11342	0.511855	0.541013	2	0	0	50586	0.21366	0.182539	0.0198995	0.109015	0.223175	0.0243467	0.109092	0.878378	1342	goodH	0.514691	0.676032	0.661984	FALSE
V11343	0.511855	0.541013	2	0	0	50594	0.0525931	0.273812	0.0074038	0.0270398	0.300657	0.0081335	0.0270524	0.972973	1343	lowH	0.514691	0.852693	0.573653	FALSE
V11344	0.511855	0.541013	2	0	0	50644	0.151569	0.126011	0.00970046	0.0769813	0.183898	0.0141669	0.0770368	0.917391	1344	goodH	0.514691	0.576338	0.711831	FALSE
V11345	0.511855	0.541013	2	0	0	50667	0.318982	0.812423	0.139429	0.171622	0.831757	0.142773	0.171652	0.800847	1345	goodH	0.514691	0.429875	0.214938	FALSE
V11346	0.511855	0.541013	2	0	0	50669	0.0251005	0.0760992	0.000964774	0.0126778	0.123021	0.00156029	0.0126832	0.987288	1346	lowH	0.514691	0.406779	0.79661	FALSE
V11347	0.511855	0.541013	2	0	0	50684	0.311842	0.823338	0.138202	0.167856	0.839926	0.141007	0.16788	0.806723	1347	goodH	0.514691	0.423433	0.211717	FALSE
V11348	0.511855	0.541013	2	0	0	50688	0.201151	0.896822	0.0976982	0.108938	0.905994	0.0987052	0.108947	0.886555	1348	goodH	0.514691	0.374756	0.187378	FALSE
V11349	0.511855	0.541013	2	0	0	50721	0.0176977	0.00181935	1.62e-05	0.00888963	0.0599997	0.000533721	0.0088954	0.991071	1349	lowH	0.516641	0.209948	0.895026	FALSE
V11350	0.511855	0.541013	2	0	0	50740	0.20567	0.205028	0.0215237	0.10498	0.241477	0.0253594	0.105018	0.883621	1350	goodH	0.514691	0.720072	0.639964	FALSE
V11351	0.511855	0.541013	2	0	0	241398	0.0688776	0.0744438	0.00259283	0.0348294	0.137766	0.00480124	0.0348506	0.964286	1351	lowH	0.514691	0.449617	0.775192	FALSE
V11352	0.511855	0.541013	2	0	0	241423	0.0170927	0.0792916	0.000684752	0.00863587	0.126897	0.00109631	0.00863942	0.991379	1352	lowH	0.514691	0.418153	0.790924	FALSE
V11353	0.511855	0.541013	2	0	0	241438	0.121928	0.504675	0.0322127	0.0638286	0.526114	0.033588	0.0638416	0.934783	1353	goodH	0.514691	0.756302	0.378151	FALSE
V11354	0.511855	0.541013	2	0	0	241452	0.0570934	0.0751239	0.0021657	0.0288284	0.120727	0.00348154	0.0288381	0.970588	1354	lowH	0.514691	0.400012	0.799994	FALSE
V11355	0.511855	0.541013	2	0	0	241458	0.132653	0.435867	0.030064	0.0689751	0.460994	0.0318029	0.0689878	0.928571	1355	goodH	0.514691	0.853042	0.426521	FALSE
V11356	0.511855	0.541013	2	0	0	241497	0.023712	-0.00212287	-2.53e-05	0.0119013	0.0499243	0.000594328	0.0119046	0.988	1356	lowH	0.519676	0.176299	0.91185	FALSE
V11357	0.511855	0.541013	2	0	0	241530	0.0893555	0.350241	0.0161277	0.0460474	0.364587	0.0167895	0.0460509	0.953125	1357	lowH	0.514691	0.980563	0.509719	FALSE
V11358	0.511855	0.541013	2	0	0	241532	0.157104	0.14723	0.0117399	0.0797385	0.184245	0.0146943	0.079754	0.914062	1358	goodH	0.514691	0.57725	0.711375	FALSE
V11359	0.511855	0.541013	2	0	0	241541	0.194824	0.871174	0.0914725	0.104999	0.884266	0.0928536	0.105006	0.890625	1359	goodH	0.514691	0.390114	0.195057	FALSE
V11360	0.511855	0.541013	2	0	0	241562	0.103394	0.105223	0.00550629	0.0523298	0.150815	0.00789402	0.0523424	0.945312	1360	goodH	0.514691	0.486563	0.756718	FALSE
V11361	0.511855	0.541013	2	0	0	241583	0.00778198	0.058936	0.000231235	0.00392349	0.104168	0.000408801	0.00392443	0.996094	1361	lowH	0.514691	0.350283	0.824859	FALSE
V11362	0.511855	0.541013	2	0	0	241611	0.117188	0.331462	0.0200078	0.0603623	0.360022	0.021735	0.0603714	0.9375	1362	goodH	0.514691	0.971925	0.514037	FALSE
V11363	0.511855	0.541013	2	0	0	241619	0.0307617	0.136296	0.00213454	0.0156611	0.224376	0.00351561	0.0156684	0.984375	1363	lowH	0.514691	0.678967	0.660516	FALSE
V11364	0.511855	0.541013	2	0	0	241624	0.0307617	0.136296	0.00213454	0.0156611	0.224376	0.00351561	0.0156684	0.984375	1364	lowH	0.514691	0.678967	0.660516	FALSE
V11365	0.511855	0.541013	2	0	0	241634	0.194824	0.107931	0.010649	0.0986655	0.158547	0.0156473	0.0986919	0.890625	1365	goodH	0.514691	0.508038	0.745981	FALSE
V11366	0.511855	0.541013	2	0	0	241639	0.0900242	0.349847	0.0162297	0.0463908	0.364324	0.0169026	0.0463944	0.952756	1366	lowH	0.514691	0.980068	0.509966	FALSE
V11367	0.511855	0.541013	2	0	0	241652	0.194824	0.107931	0.010649	0.0986655	0.158547	0.0156473	0.0986919	0.890625	1367	goodH	0.514691	0.508038	0.745981	FALSE
V11368	0.511855	0.541013	2	0	0	241658	0.103394	0.314282	0.0166989	0.0531336	0.33172	0.0176271	0.0531384	0.945312	1368	goodH	0.514691	0.916712	0.541644	FALSE
V11369	0.511855	0.541013	2	0	0	241674	0.202275	0.856586	0.0932579	0.108872	0.869424	0.094662	0.108879	0.885827	1369	goodH	0.514691	0.400964	0.200482	FALSE
V11370	0.511855	0.541013	2	0	0	241675	0.200897	0.856845	0.0926524	0.108132	0.869558	0.0940334	0.108139	0.886719	1370	goodH	0.514691	0.400865	0.200432	FALSE
V11371	0.511855	0.541013	2	0	0	241680	0.0385951	0.121266	0.00237073	0.0195498	0.159859	0.00312588	0.0195539	0.980315	1371	lowH	0.514691	0.511654	0.744173	FALSE
V11372	0.511855	0.541013	2	0	0	241691	0.110321	0.0899419	0.00501596	0.0557689	0.136341	0.00760547	0.0557826	0.941406	1372	goodH	0.514691	0.445528	0.777236	FALSE
V11373	0.511855	0.541013	2	0	0	241700	0.428576	0.294286	0.0647637	0.220071	0.323592	0.0712238	0.220104	0.311024	1373	goodH	0.514691	0.900315	0.549843	FALSE
V11374	0.511855	0.541013	2	0	0	241704	0.015624	0.0435758	0.000342871	0.0078684	0.0904958	0.000712242	0.00787044	0.992126	1374	lowH	0.514691	0.30806	0.84597	FALSE
V11375	0.511855	0.541013	2	0	0	241715	0.197531	0.875364	0.0932306	0.106505	0.888231	0.0946076	0.106512	0.888889	1375	goodH	0.514691	0.387265	0.193633	FALSE
V11376	0.511855	0.541013	2	0	0	241734	0.0312421	0.125989	0.00199449	0.0158307	0.164604	0.00260631	0.0158338	0.984127	1376	lowH	0.514691	0.524649	0.737675	FALSE
V11377	0.511855	0.541013	2	0	0	241780	0.207612	0.880073	0.0989	0.112377	0.893187	0.100386	0.112391	0.882353	1377	goodH	0.514691	0.383734	0.191867	FALSE
V11378	0.511855	0.541013	2	0	0	241805	0.0246875	-0.00228507	-2.83e-05	0.0123928	0.0520728	0.000645608	0.0123982	0.9875	1378	lowH	0.51899	0.183527	0.908236	FALSE
V11379	0.511855	0.541013	2	0	0	241818	0.133755	0.176504	0.0120316	0.0681662	0.226868	0.0154718	0.0681975	0.927928	1379	goodH	0.514691	0.685039	0.657481	FALSE
V11380	0.511855	0.541013	2	0	0	241819	0.285375	0.212723	0.0309993	0.145726	0.248158	0.0361749	0.145774	0.827586	1380	goodH	0.514691	0.735779	0.63211	FALSE
V11381	0.511855	0.541013	2	0	0	241829	0.212247	0.879195	0.10094	0.11481	0.892746	0.102508	0.114823	0.87931	1381	goodH	0.514691	0.384047	0.192023	FALSE
V11382	0.511855	0.541013	2	0	0	241831	0.123933	0.610046	0.0399494	0.0654859	0.619968	0.0406036	0.0654929	0.933628	1382	goodH	0.514691	0.63585	0.317925	FALSE
V11383	0.511855	0.541013	2	0	0	241834	0.447257	0.55144	0.129657	0.235124	0.580177	0.136446	0.235181	0.662393	1383	goodH	0.514691	0.68438	0.34219	FALSE
V11384	0.511855	0.541013	2	0	0	241855	0.193762	0.115841	0.0113806	0.0982434	0.168643	0.0165756	0.0982884	0.891304	1384	goodH	0.514691	0.535623	0.732189	FALSE
V11385	0.511855	0.541013	2	0	0	241892	0.194619	0.787264	0.082237	0.104459	0.810541	0.0846851	0.10448	0.890756	1385	goodH	0.514691	0.447068	0.223534	FALSE
V11386	0.511855	0.541013	2	0	0	241909	0.197531	0.859898	0.0918025	0.10676	0.875483	0.0934803	0.106776	0.888889	1386	goodH	0.514691	0.396498	0.198249	FALSE
V11387	0.511855	0.541013	2	0	0	241934	0.155128	0.0850377	0.00666755	0.078407	0.132559	0.0103972	0.0784346	0.915254	1387	goodH	0.514691	0.434623	0.782689	FALSE
V11388	0.511855	0.541013	2	0	0	241952	0.119987	0.610687	0.03865	0.0632894	0.62021	0.0392557	0.0632941	0.935897	1388	goodH	0.514691	0.635566	0.317783	FALSE
V11389	0.511855	0.541013	2	0	0	241961	0.167785	0.121522	0.010338	0.0850706	0.169233	0.014402	0.0851016	0.907563	1389	goodH	0.514691	0.537218	0.731391	FALSE
V11390	0.511855	0.541013	2	0	0	241966	0.166528	0.560432	0.0490523	0.0875258	0.582336	0.0509779	0.0875404	0.908333	1390	goodH	0.514691	0.681654	0.340827	FALSE
V11391	0.511855	0.541013	2	0	0	241973	0.0330485	0.057286	0.000954719	0.0166658	0.105517	0.00175918	0.016672	0.983193	1391	lowH	0.514691	0.354391	0.822805	FALSE
V11392	0.511855	0.541013	2	0	0	241974	0.104101	0.269759	0.0143923	0.0533524	0.29346	0.0156595	0.0533617	0.944915	1392	goodH	0.514691	0.837328	0.581336	FALSE
V11393	0.511855	0.541013	2	0	0	241975	0.119039	0.202028	0.0122754	0.0607609	0.24794	0.0150702	0.0607815	0.936441	1393	goodH	0.514691	0.73527	0.632365	FALSE
V11394	0.511855	0.541013	2	0	0	241989	0.119039	0.611071	0.0383756	0.0628006	0.620498	0.0389706	0.0628053	0.936441	1394	goodH	0.514691	0.635227	0.317614	FALSE
V11395	0.511855	0.541013	2	0	0	241990	0.394965	0.652785	0.136695	0.209403	0.678609	0.142132	0.209445	0.729167	1395	goodH	0.514691	0.570533	0.285266	FALSE
V11396	0.511855	0.541013	2	0	0	241993	0.145799	0.501269	0.0382192	0.0762449	0.528747	0.040322	0.0762595	0.920833	1396	goodH	0.514691	0.75263	0.376315	FALSE
V11397	0.511855	0.541013	2	0	0	242018	0.0257467	-0.0136368	-0.000176128	0.0129156	0.0443193	0.000572682	0.0129217	0.986957	1397	lowH	0.522099	0.157307	0.921346	FALSE
V11398	0.511855	0.541013	2	0	0	242021	0.01739	-0.0185827	-0.000162053	0.00872061	0.0407322	0.0003554	0.00872528	0.991228	1398	lowH	0.523774	0.145049	0.927476	FALSE
V11399	0.511855	0.541013	2	0	0	242030	0.0261963	0.0127547	0.000167964	0.0131688	0.0688216	0.000906756	0.0131755	0.986726	1399	lowH	0.515645	0.2389	0.88055	FALSE
V11400	0.511855	0.541013	2	0	0	242034	0.123933	0.609679	0.0398878	0.0654243	0.619605	0.040541	0.0654304	0.933628	1400	goodH	0.514691	0.636277	0.318138	FALSE
V11401	0.511855	0.541013	2	0	0	259097	0.200312	0.870202	0.0939543	0.107968	0.883819	0.0954315	0.107976	0.887097	1401	goodH	0.514691	0.390436	0.195218	FALSE
V11402	0.511855	0.541013	2	0	0	259216	0.203171	0.88056	0.0966237	0.10973	0.893296	0.0980298	0.109739	0.885246	1402	goodH	0.514691	0.383656	0.191828	FALSE
V11403	0.511855	0.541013	2	0	0	259263	0.201732	0.874739	0.0952272	0.108864	0.887987	0.0966777	0.108873	0.886179	1403	goodH	0.514691	0.387439	0.19372	FALSE
V11404	0.511855	0.541013	2	0	0	259264	0.300288	0.4284	0.0668273	0.155993	0.458604	0.071551	0.156019	0.816	1404	goodH	0.514691	0.856818	0.428409	FALSE
V11405	0.511855	0.541013	2	0	0	259270	0.008032	-0.00841793	-3.39e-05	0.00402971	0.0451653	0.000182063	0.00403104	0.995968	1405	lowH	0.521789	0.160186	0.919907	FALSE
V11406	0.511855	0.541013	2	0	0	259289	0.0312421	0.0508094	0.000799855	0.0157423	0.0969558	0.00152669	0.0157463	0.984127	1406	lowH	0.514691	0.328142	0.835929	FALSE
V11407	0.511855	0.541013	2	0	0	259337	0.226573	0.798534	0.0970952	0.121592	0.814904	0.0990981	0.121607	0.869748	1407	goodH	0.514691	0.443477	0.221739	FALSE
V11408	0.511855	0.541013	2	0	0	259338	0.085432	0.340705	0.0149972	0.0440182	0.356775	0.0157063	0.044023	0.955285	1408	lowH	0.514691	0.965737	0.517132	FALSE
V11409	0.511855	0.541013	2	0	0	259345	0.0322494	0.0576394	0.000937243	0.0162604	0.104595	0.00170124	0.0162651	0.983607	1409	lowH	0.514691	0.351583	0.824209	FALSE
V11410	0.511855	0.541013	2	0	0	259361	0.305355	0.4485	0.0713409	0.159066	0.477067	0.0759032	0.159104	0.811966	1410	goodH	0.514691	0.828071	0.414035	FALSE
V11411	0.511855	0.541013	2	0	0	259377	0.0521365	0.02734	0.000717376	0.0262391	0.0815488	0.00214106	0.026255	0.973214	1411	lowH	0.514691	0.279846	0.860077	FALSE
V11412	0.511855	0.541013	2	0	0	5081	0.0172401	0.0651549	0.000569412	0.00873935	0.171583	0.00150088	0.00874726	0.991304	1412	lowH	0.514691	0.543559	0.72822	FALSE
V11413	0.511855	0.541013	2	0	0	5082	0.0516877	0.136667	0.00359073	0.0262736	0.1977	0.00519727	0.0262887	0.973451	1413	lowH	0.514691	0.612197	0.693902	FALSE
V11414	0.511855	0.541013	2	0	0	5088	0.233233	0.454336	0.0553136	0.121746	0.506124	0.0616432	0.121795	0.865217	1414	goodH	0.514691	0.78477	0.392385	FALSE
V11415	0.511855	0.541013	2	0	0	5120	0.446251	0.107137	0.0241944	0.225827	0.148333	0.0335056	0.225881	0.336066	1415	goodH	0.514691	0.479604	0.760198	FALSE
V11416	0.511855	0.541013	2	0	0	5127	0.0404685	0.0400969	0.000817081	0.0203777	0.0890139	0.0018144	0.0203834	0.979339	1416	lowH	0.514691	0.303419	0.848291	FALSE
V11417	0.511855	0.541013	2	0	0	5178	0.352916	0.814234	0.154452	0.18969	0.834725	0.158363	0.189719	0.771186	1417	goodH	0.514691	0.427524	0.213762	FALSE
V11418	0.511855	0.541013	2	0	0	5201	0.158493	0.537996	0.0447279	0.083138	0.569025	0.0473166	0.0831539	0.913223	1418	goodH	0.514691	0.698633	0.349317	FALSE
V11419	0.511855	0.541013	2	0	0	5202	0.123489	0.674566	0.0442092	0.0655372	0.702808	0.046068	0.0655485	0.933884	1419	goodH	0.514691	0.545577	0.272788	FALSE
V11420	0.511855	0.541013	2	0	0	5217	0.393491	0.19801	0.0397476	0.200736	0.243577	0.0489088	0.200794	0.730769	1420	goodH	0.514691	0.72503	0.637485	FALSE
V11421	0.511855	0.541013	2	0	0	5232	0.203171	0.104578	0.0107528	0.102821	0.149243	0.0153493	0.102848	0.885246	1421	goodH	0.514691	0.48216	0.75892	FALSE
V11422	0.511855	0.541013	2	0	0	5240	0.0398242	0.0305464	0.000612082	0.0200378	0.0796685	0.00159684	0.0200435	0.979675	1422	lowH	0.515224	0.273857	0.863071	FALSE
V11423	0.511855	0.541013	2	0	0	5250	0.0242878	0.128117	0.00157738	0.0123121	0.168028	0.00206929	0.0123152	0.987705	1423	lowH	0.514691	0.533956	0.733022	FALSE
V11424	0.511855	0.541013	2	0	0	5259	0.129636	0.735489	0.0508461	0.0691324	0.760551	0.0525863	0.0691424	0.930328	1424	goodH	0.514691	0.490346	0.245173	FALSE
V11425	0.511855	0.541013	2	0	0	5278	0.0327778	0.110888	0.00184418	0.0166311	0.180464	0.00300276	0.0166391	0.983333	1425	lowH	0.514691	0.567271	0.716364	FALSE
V11426	0.511855	0.541013	2	0	0	5279	0.196064	0.219107	0.0219547	0.100201	0.263434	0.0264045	0.100232	0.889831	1426	goodH	0.514691	0.770977	0.614511	FALSE
V11427	0.511855	0.541013	2	0	0	5285	0.143133	0.0598976	0.0043256	0.0722166	0.112081	0.00809723	0.0722442	0.922414	1427	goodH	0.514691	0.374237	0.812882	FALSE
V11428	0.511855	0.541013	2	0	0	5297	0.27393	0.750649	0.110008	0.146551	0.778643	0.114136	0.146584	0.836207	1428	goodH	0.514691	0.474219	0.23711	FALSE
V11429	0.511855	0.541013	2	0	0	5314	0.392521	0.117214	0.0233205	0.198956	0.158539	0.0315591	0.199062	0.268182	1429	goodH	0.514691	0.508018	0.745991	FALSE
V11430	0.511855	0.541013	2	0	0	5340	0.0700826	0.764912	0.0287516	0.0375881	0.792751	0.029806	0.0375982	0.963636	1430	lowH	0.514691	0.462013	0.231007	FALSE
V11431	0.511855	0.541013	2	0	0	5341	0.303264	0.0942769	0.0144668	0.15345	0.143948	0.022099	0.153521	0.813636	1431	goodH	0.514691	0.467231	0.766384	FALSE
V11432	0.511855	0.541013	2	0	0	5366	0.428415	0.483819	0.108475	0.224206	0.522102	0.117103	0.224292	0.689189	1432	goodH	0.514691	0.761931	0.380966	FALSE
V11433	0.511855	0.541013	2	0	0	5386	0.0448195	0.0196731	0.000443533	0.0225451	0.0764001	0.00172333	0.0225567	0.977064	1433	lowH	0.515549	0.263398	0.868301	FALSE
V11434	0.511855	0.541013	2	0	0	19106	0.339444	0.854022	0.156217	0.182919	0.86985	0.159129	0.182939	0.783333	1434	goodH	0.514691	0.400649	0.200324	FALSE
V11435	0.511855	0.541013	2	0	0	19127	0.0246875	0.0156788	0.000194567	0.0124096	0.0680695	0.000845002	0.0124138	0.9875	1435	lowH	0.515645	0.23645	0.881775	FALSE
V11436	0.511855	0.541013	2	0	0	19153	0.356352	0.791636	0.151142	0.190924	0.813329	0.155304	0.190948	0.768	1436	goodH	0.514691	0.44477	0.222385	FALSE
V11437	0.511855	0.541013	2	0	0	19156	0.0768	0.154694	0.0060482	0.0390978	0.221626	0.00866845	0.0391129	0.96	1437	lowH	0.514691	0.672236	0.663882	FALSE
V11438	0.511855	0.541013	2	0	0	19187	0.48634	0.312603	0.0782865	0.250434	0.352059	0.088191	0.250501	0.582645	1438	goodH	0.514691	0.956681	0.521659	FALSE
V11439	0.511855	0.541013	2	0	0	19230	0.263672	0.88361	0.126496	0.143158	0.895325	0.128192	0.143179	0.84375	1439	goodH	0.514691	0.38222	0.19111	FALSE
V11440	0.511855	0.541013	2	0	0	19233	0.0771285	0.34715	0.0138571	0.0399169	0.390795	0.0156075	0.0399379	0.0401786	1440	lowH	0.514691	0.97123	0.485615	FALSE
V11441	0.511855	0.541013	2	0	0	19352	0.0694749	0.58411	0.0214972	0.0368033	0.633068	0.0233149	0.0368284	0.963964	1441	lowH	0.514691	0.620638	0.310319	FALSE
V11442	0.511855	0.541013	2	0	0	19375	0.257494	0.781543	0.108411	0.138714	0.806967	0.111977	0.138763	0.848214	1442	goodH	0.514691	0.450031	0.225015	FALSE
V11443	0.511855	0.541013	2	0	0	19377	0.108427	0.240292	0.0133625	0.0556092	0.286961	0.015968	0.0556452	0.0575221	1443	goodH	0.514691	0.823278	0.588361	FALSE
V11444	0.511855	0.541013	2	0	0	19382	0.267836	0.756632	0.108815	0.143815	0.784704	0.112891	0.143864	0.840708	1444	goodH	0.514691	0.468937	0.234468	FALSE
V11445	0.511855	0.541013	2	0	0	19392	0.479648	0.272752	0.0672653	0.246617	0.318547	0.0786031	0.246755	0.399123	1445	goodH	0.514691	0.890012	0.554994	FALSE
V11446	0.511855	0.541013	2	0	0	19395	0.0257467	0.00634465	8.21e-05	0.0129355	0.0622259	0.000805395	0.0129431	0.986957	1446	lowH	0.516031	0.217299	0.891351	FALSE
V11447	0.511855	0.541013	2	0	0	19398	0.486586	0.307131	0.0770142	0.250754	0.349423	0.0876572	0.250863	0.581897	1447	goodH	0.514691	0.951586	0.524207	FALSE
V11448	0.511855	0.541013	2	0	0	19400	0.0831758	0.101742	0.00428319	0.0420985	0.1453	0.00611971	0.0421177	0.956522	1448	lowH	0.514691	0.471057	0.764471	FALSE
V11449	0.511855	0.541013	2	0	0	19411	0.00858353	0.0332574	0.000143724	0.00432155	0.0861813	0.000372629	0.00432378	0.99569	1449	lowH	0.514691	0.294513	0.852744	FALSE
V11450	0.511855	0.541013	2	0	0	19444	0.328181	0.827188	0.146333	0.176904	0.846584	0.149792	0.176937	0.793103	1450	goodH	0.514691	0.418254	0.209127	FALSE
V11451	0.511855	0.541013	2	0	0	19447	0.482322	0.306879	0.0762357	0.248422	0.348766	0.0866724	0.248512	0.594017	1451	goodH	0.514691	0.950311	0.524844	FALSE
V11452	0.511855	0.541013	2	0	0	19454	0.0764743	0.353893	0.0139871	0.0395236	0.370396	0.0146424	0.0395318	0.960177	1452	lowH	0.514691	0.99145	0.504275	FALSE
V11453	0.511855	0.541013	2	0	0	20254	0.104032	0.106847	0.0056384	0.0527708	0.162423	0.00858031	0.0528268	0.944954	1453	goodH	0.514691	0.518691	0.740655	FALSE
V11454	0.511855	0.541013	2	0	0	20266	0.0784711	0.109504	0.00435637	0.0397828	0.154705	0.00615988	0.0398169	0.959091	1454	lowH	0.514691	0.497407	0.751297	FALSE
V11455	0.511855	0.541013	2	0	0	20280	0.0175425	0.228949	0.00205619	0.00898097	0.261347	0.00234833	0.0089855	0.99115	1455	lowH	0.514691	0.766225	0.616887	FALSE
V11456	0.511855	0.541013	2	0	0	20286	0.0169479	0.259371	0.00225425	0.00869121	0.287272	0.0024976	0.00869418	0.991453	1456	lowH	0.514691	0.823955	0.588023	FALSE
V11457	0.511855	0.541013	2	0	0	20287	0.27393	0.843568	0.12507	0.148263	0.86113	0.127703	0.148296	0.836207	1457	goodH	0.514691	0.407158	0.203579	FALSE
V11458	0.511855	0.541013	2	0	0	20304	0.204631	0.869655	0.0960978	0.110501	0.883671	0.0976572	0.110513	0.884298	1458	goodH	0.514691	0.390543	0.195271	FALSE
V11459	0.511855	0.541013	2	0	0	20325	0.0319915	0.13182	0.00214716	0.0162886	0.224037	0.00365139	0.0162982	0.98374	1459	lowH	0.514691	0.678138	0.660931	FALSE
V11460	0.511855	0.541013	2	0	0	20326	0.327846	0.773458	0.135848	0.175637	0.797834	0.140155	0.175669	0.793388	1460	goodH	0.514691	0.457692	0.228846	FALSE
V11461	0.511855	0.541013	2	0	0	20329	0.485185	0.323043	0.080764	0.25001	0.361271	0.0903433	0.250071	0.586066	1461	goodH	0.514691	0.974296	0.512852	FALSE
V11462	0.511855	0.541013	2	0	0	20332	0.484004	0.318705	0.0794628	0.24933	0.357272	0.0891013	0.249393	0.589431	1462	goodH	0.514691	0.966687	0.516657	FALSE
V11463	0.511855	0.541013	2	0	0	20342	0.0163923	0.036503	0.000301257	0.00825293	0.0865596	0.000714632	0.00825595	0.991736	1463	lowH	0.514691	0.295705	0.852148	FALSE
V11464	0.511855	0.541013	2	0	0	20380	0.165289	0.712011	0.0627628	0.0881486	0.743017	0.0655123	0.0881707	0.909091	1464	goodH	0.514691	0.506499	0.253249	FALSE
V11465	0.511855	0.541013	2	0	0	20383	0.158493	0.719049	0.0607796	0.0845278	0.746661	0.0631269	0.0845457	0.913223	1465	goodH	0.514691	0.503098	0.251549	FALSE
V11466	0.511855	0.541013	2	0	0	20385	0.0867769	0.208207	0.00923061	0.0443339	0.258511	0.0114652	0.0443508	0.954545	1466	lowH	0.514691	0.759741	0.620129	FALSE
V11467	0.511855	0.541013	2	0	0	20441	0.220437	0.872728	0.104957	0.120263	0.887666	0.106784	0.120298	0.873874	1467	goodH	0.514691	0.38767	0.193835	FALSE
V11468	0.511855	0.541013	2	0	0	35540	0.084128	0.346515	0.0150228	0.043354	0.361761	0.0156852	0.043358	0.956	1468	lowH	0.514691	0.975225	0.512387	FALSE
V11469	0.511855	0.541013	2	0	0	35541	0.023712	0.286598	0.00348648	0.012165	0.309593	0.00376674	0.0121667	0.988	1469	lowH	0.514691	0.871488	0.564256	FALSE
V11470	0.511855	0.541013	2	0	0	35549	0.098592	0.293951	0.0148953	0.0506727	0.330596	0.0167562	0.0506848	0.948	1470	lowH	0.514691	0.914459	0.54277	FALSE
V11471	0.511855	0.541013	2	0	0	35578	0.023712	0.147587	0.00177666	0.012038	0.18461	0.00222291	0.0120411	0.988	1471	lowH	0.514691	0.57821	0.710895	FALSE
V11472	0.511855	0.541013	2	0	0	35580	0.0834908	0.167135	0.00709822	0.0424701	0.209889	0.00891631	0.0424811	0.956349	1472	lowH	0.514691	0.643115	0.678443	FALSE
V11473	0.511855	0.541013	2	0	0	35618	0.0893555	0.350241	0.0161277	0.0460474	0.364587	0.0167895	0.0460509	0.953125	1473	lowH	0.514691	0.980563	0.509719	FALSE
V11474	0.511855	0.541013	2	0	0	35634	0.0155029	0.044037	0.000343814	0.00780738	0.0905354	0.000707017	0.00780929	0.992188	1474	lowH	0.514691	0.308183	0.845908	FALSE
V11475	0.511855	0.541013	2	0	0	35636	0.200897	0.856845	0.0926524	0.108132	0.869558	0.0940334	0.108139	0.886719	1475	goodH	0.514691	0.400865	0.200432	FALSE
V11476	0.511855	0.541013	2	0	0	35642	0.200897	0.856845	0.0926524	0.108132	0.869558	0.0940334	0.108139	0.886719	1476	goodH	0.514691	0.400865	0.200432	FALSE
V11477	0.511855	0.541013	2	0	0	35674	0.494761	0.385884	0.0988269	0.256105	0.417376	0.106911	0.25615	0.551181	1477	goodH	0.514691	0.924664	0.462332	FALSE
V11478	0.511855	0.541013	2	0	0	35678	0.0605469	0.160896	0.00495381	0.0307889	0.207657	0.00639509	0.0307965	0.96875	1478	lowH	0.514691	0.637505	0.681248	FALSE
V11479	0.511855	0.541013	2	0	0	35696	0.358887	0.798111	0.153476	0.192299	0.818635	0.15744	0.19232	0.765625	1479	goodH	0.514691	0.440429	0.220215	FALSE
V11480	0.511855	0.541013	2	0	0	35732	0.0822449	0.244571	0.0102827	0.0420437	0.269491	0.0113319	0.0420492	0.957031	1480	lowH	0.514691	0.784661	0.60767	FALSE
V11481	0.511855	0.541013	2	0	0	35740	0.206909	0.466636	0.0502311	0.107645	0.476607	0.0513071	0.107651	0.882812	1481	goodH	0.514691	0.828776	0.414388	FALSE
V11482	0.511855	0.541013	2	0	0	35747	0.117188	0.193972	0.0115868	0.0597344	0.236155	0.0141097	0.0597477	0.9375	1482	goodH	0.514691	0.707418	0.646291	FALSE
V11483	0.511855	0.541013	2	0	0	35754	0.0155029	0.173629	0.00136885	0.0078838	0.207376	0.0016352	0.0078852	0.992188	1483	lowH	0.514691	0.636798	0.681601	FALSE
V11484	0.511855	0.541013	2	0	0	35758	0.0531921	0.29654	0.00809598	0.0273014	0.3172	0.00866096	0.0273044	0.972656	1484	lowH	0.514691	0.887244	0.556378	FALSE
V11485	0.511855	0.541013	2	0	0	35761	0.0307617	0.144984	0.00226309	0.0156092	0.181145	0.00282807	0.0156122	0.984375	1485	lowH	0.514691	0.569075	0.715462	FALSE
V11486	0.511855	0.541013	2	0	0	35777	0.0531921	0.29654	0.00809598	0.0273014	0.3172	0.00866096	0.0273044	0.972656	1486	lowH	0.514691	0.887244	0.556378	FALSE
V11487	0.511855	0.541013	2	0	0	35779	0.0155029	-0.00460609	-3.58e-05	0.00777907	0.0466825	0.000363244	0.00778117	0.992188	1487	lowH	0.521593	0.165338	0.917331	FALSE
V11488	0.511855	0.541013	2	0	0	35795	0.150604	0.150153	0.0114992	0.0765832	0.208216	0.0159507	0.0766067	0.917969	1488	goodH	0.514691	0.638913	0.680544	FALSE
V11489	0.511855	0.541013	2	0	0	35809	0.096405	0.272021	0.0134505	0.0494465	0.309989	0.015331	0.0494564	0.949219	1489	lowH	0.514691	0.872314	0.563843	FALSE
V11490	0.511855	0.541013	2	0	0	35852	0.439984	0.352155	0.0799314	0.226978	0.376831	0.0855439	0.227009	0.673228	1490	goodH	0.514691	0.996625	0.498312	FALSE
V11491	0.511855	0.541013	2	0	0	35871	0.366805	0.795346	0.156314	0.196536	0.816823	0.160554	0.196559	0.758065	1491	goodH	0.514691	0.441907	0.220953	FALSE
V11492	0.511855	0.541013	2	0	0	35885	0.195419	0.164589	0.0163585	0.0993904	0.207709	0.0206499	0.0994172	0.890244	1492	goodH	0.514691	0.637637	0.681182	FALSE
V11493	0.511855	0.541013	2	0	0	35896	0.0721875	0.0833503	0.00304257	0.0365033	0.139689	0.00510099	0.0365167	0.9625	1493	lowH	0.514691	0.455117	0.772441	FALSE
V11494	0.511855	0.541013	2	0	0	35924	0.279641	0.188067	0.0267691	0.142338	0.215634	0.0306984	0.142363	0.831933	1494	goodH	0.514691	0.657447	0.671277	FALSE
V11495	0.511855	0.541013	2	0	0	35938	0.431643	0.192532	0.0423418	0.219921	0.225621	0.0496309	0.219975	0.684874	1495	goodH	0.514691	0.682004	0.658998	FALSE
V11496	0.511855	0.541013	2	0	0	35942	0.00873346	0.0523924	0.000230731	0.00440391	0.104117	0.000458754	0.00440612	0.995614	1496	lowH	0.514691	0.350127	0.824936	FALSE
V11497	0.511855	0.541013	2	0	0	35946	0.00873346	0.0523339	0.00023046	0.00440364	0.104008	0.000458214	0.00440558	0.995614	1497	lowH	0.514691	0.349793	0.825104	FALSE
V11498	0.511855	0.541013	2	0	0	35960	0.358737	0.540493	0.10193	0.188587	0.566456	0.106856	0.18864	0.765766	1498	goodH	0.514691	0.701958	0.350979	FALSE
V11499	0.511855	0.541013	2	0	0	35975	0.118172	0.376684	0.0230478	0.0611859	0.39809	0.0243631	0.0611999	0.936937	1499	goodH	0.514691	0.958221	0.479111	FALSE
V11500	0.511855	0.541013	2	0	0	35977	0.192841	0.160648	0.0157489	0.0980338	0.194652	0.0190891	0.0980677	0.891892	1500	goodH	0.514691	0.604358	0.697821	FALSE
V11501	0.511855	0.541013	2	0	0	48614	0.287335	0.794526	0.12253	0.154218	0.817786	0.126139	0.154245	0.826087	1501	goodH	0.514691	0.441121	0.22056	FALSE
V11502	0.511855	0.541013	2	0	0	48796	0.479648	0.43938	0.109969	0.250283	0.476581	0.119337	0.250402	0.600877	1502	goodH	0.514691	0.828814	0.414407	FALSE
V11503	0.511855	0.541013	2	0	0	48831	0.103277	0.283952	0.0150591	0.053034	0.314745	0.0166963	0.0530473	0.945378	1503	goodH	0.514691	0.882183	0.558908	FALSE
V11504	0.511855	0.541013	2	0	0	16021	0.225407	0.694547	0.0833854	0.120057	0.710628	0.0853301	0.120077	0.870536	1504	goodH	0.514691	0.537748	0.268874	FALSE
V11505	0.511855	0.541013	2	0	0	16028	0.327293	0.848106	0.149812	0.176643	0.861197	0.152143	0.176665	0.79386	1505	goodH	0.514691	0.407108	0.203554	FALSE
V11506	0.511855	0.541013	2	0	0	16045	0.309414	0.912433	0.153233	0.167939	0.922339	0.154912	0.167955	0.808696	1506	goodH	0.514691	0.363604	0.181802	FALSE
V11507	0.511855	0.541013	2	0	0	16064	0.499966	0.311416	0.0801884	0.257496	0.35111	0.0904368	0.257574	0.504132	1507	goodH	0.514691	0.954849	0.522576	FALSE
V11508	0.511855	0.541013	2	0	0	16069	0.393193	0.191272	0.0383755	0.200633	0.243335	0.0488417	0.200718	0.731092	1508	goodH	0.514691	0.724459	0.637771	FALSE
V11509	0.511855	0.541013	2	0	0	16070	0.329861	0.828462	0.14707	0.177522	0.847067	0.150394	0.177547	0.791667	1509	goodH	0.514691	0.417881	0.20894	FALSE
V11510	0.511855	0.541013	2	0	0	16091	0.077794	0.113655	0.00449951	0.0395891	0.211734	0.0083923	0.039636	0.959459	1510	lowH	0.514691	0.647735	0.676133	FALSE
V11511	0.511855	0.541013	2	0	0	16098	0.0436464	0.104764	0.00231574	0.0221044	0.150544	0.00332955	0.0221167	0.977679	1511	lowH	0.514691	0.485805	0.757097	FALSE
V11512	0.511855	0.541013	2	0	0	16123	0.298438	0.220388	0.0335867	0.152398	0.255311	0.0389171	0.15243	0.81746	1512	goodH	0.514691	0.752384	0.623808	FALSE
V11513	0.511855	0.541013	2	0	0	16148	0.200312	0.874993	0.0945888	0.108102	0.888108	0.0960147	0.108112	0.887097	1513	goodH	0.514691	0.387353	0.193676	FALSE
V11514	0.511855	0.541013	2	0	0	16170	0.217248	0.497034	0.0564068	0.113487	0.521921	0.0592398	0.113503	0.876	1514	goodH	0.514691	0.762187	0.381093	FALSE
V11515	0.511855	0.541013	2	0	0	16188	0.151683	0.551557	0.0439076	0.0796066	0.57474	0.0457596	0.0796178	0.917323	1515	goodH	0.514691	0.691291	0.345646	FALSE
V11516	0.511855	0.541013	2	0	0	16195	0.121621	0.429793	0.0271558	0.0631835	0.456149	0.0288259	0.0631939	0.934959	1516	goodH	0.514691	0.860715	0.430357	FALSE
V11517	0.511855	0.541013	2	0	0	16203	0.349636	0.792417	0.14848	0.187376	0.814204	0.152583	0.187401	0.774194	1517	goodH	0.514691	0.444051	0.222025	FALSE
V11518	0.511855	0.541013	2	0	0	16220	0.172017	0.101283	0.00881833	0.0870661	0.149687	0.0130371	0.0870957	0.904959	1518	goodH	0.514691	0.483404	0.758298	FALSE
V11519	0.511855	0.541013	2	0	0	16241	0.1609	0.458399	0.0384515	0.0838822	0.487591	0.0409099	0.0839021	0.911765	1519	goodH	0.514691	0.812119	0.40606	FALSE
V11520	0.511855	0.541013	2	0	0	16253	0.104938	0.249165	0.0133825	0.0537094	0.275285	0.0147886	0.0537212	0.944444	1520	goodH	0.514691	0.797606	0.601197	FALSE
V11521	0.511855	0.541013	2	0	0	16254	0.229856	0.111536	0.0129971	0.116528	0.167855	0.0195688	0.116582	0.867521	1521	goodH	0.514691	0.533488	0.733256	FALSE
V11522	0.511855	0.541013	2	0	0	16256	0.432133	0.128709	0.0282359	0.219377	0.180631	0.0396477	0.219496	0.684211	1522	goodH	0.514691	0.567715	0.716143	FALSE
V11523	0.511855	0.541013	2	0	0	16289	0.0176977	0.0988904	0.000885822	0.00895761	0.146051	0.0013089	0.00896196	0.991071	1523	lowH	0.514691	0.473177	0.763412	FALSE
V11524	0.511855	0.541013	2	0	0	50221	0.348998	0.843836	0.158981	0.188403	0.86215	0.16246	0.188436	0.774775	1524	goodH	0.514691	0.406392	0.203196	FALSE
V11525	0.511855	0.541013	2	0	0	50263	0.0418219	0.0395802	0.000833653	0.0210624	0.0902764	0.00190215	0.0210703	0.978632	1525	lowH	0.514691	0.307373	0.846313	FALSE
V11526	0.511855	0.541013	2	0	0	50290	0.202636	0.715866	0.0773227	0.108013	0.745061	0.0804929	0.108035	0.885593	1526	goodH	0.514691	0.504588	0.252294	FALSE
V11527	0.511855	0.541013	2	0	0	50293	0.110727	0.476933	0.0275582	0.0577822	0.502393	0.0290348	0.057793	0.941176	1527	goodH	0.514691	0.7902	0.3951	FALSE
V11528	0.511855	0.541013	2	0	0	50294	0.125415	0.514065	0.0337477	0.0656488	0.539264	0.0354083	0.0656604	0.932773	1528	goodH	0.514691	0.738141	0.36907	FALSE
V11529	0.511855	0.541013	2	0	0	50329	0.10088	0.438183	0.0229706	0.0524224	0.460633	0.0241507	0.0524294	0.946721	1529	goodH	0.514691	0.853611	0.426806	FALSE
V11530	0.511855	0.541013	2	0	0	50331	0.305312	0.352629	0.0555873	0.157637	0.387087	0.061031	0.157667	0.812	1530	goodH	0.514691	0.977909	0.488954	FALSE
V11531	0.511855	0.541013	2	0	0	50345	0.203672	0.856321	0.0938699	0.10962	0.869286	0.0952977	0.109628	0.884921	1531	goodH	0.514691	0.401066	0.200533	FALSE
V11532	0.511855	0.541013	2	0	0	50353	0.111961	0.46969	0.0273822	0.0582985	0.485824	0.0283253	0.0583037	0.940476	1532	goodH	0.514691	0.814775	0.407388	FALSE
V11533	0.511855	0.541013	2	0	0	50367	0.0392	0.0774469	0.00153281	0.0197917	0.121056	0.00239647	0.0197965	0.98	1533	lowH	0.514691	0.400982	0.799509	FALSE
V11534	0.511855	0.541013	2	0	0	50371	0.202275	0.856586	0.0932579	0.108872	0.869424	0.094662	0.108879	0.885827	1534	goodH	0.514691	0.400964	0.200482	FALSE
V11535	0.511855	0.541013	2	0	0	50393	0.23188	0.240619	0.0285478	0.118643	0.28114	0.0333625	0.118669	0.866142	1535	goodH	0.514691	0.810548	0.594726	FALSE
V11536	0.511855	0.541013	2	0	0	50428	0.488809	0.458618	0.116781	0.254637	0.493554	0.1257	0.254684	0.574803	1536	goodH	0.514691	0.803217	0.401608	FALSE
V11537	0.511855	0.541013	2	0	0	50454	0.368828	0.794788	0.157196	0.197784	0.816503	0.161514	0.197812	0.756098	1537	goodH	0.514691	0.442168	0.221084	FALSE
V11538	0.511855	0.541013	2	0	0	50460	0.303445	0.365027	0.0572358	0.156799	0.398005	0.0624175	0.156826	0.813492	1538	goodH	0.514691	0.958372	0.479186	FALSE
V11539	0.511855	0.541013	2	0	0	50490	0.131632	0.132039	0.00882621	0.0668452	0.189258	0.0126561	0.0668724	0.929167	1539	goodH	0.514691	0.590372	0.704814	FALSE
V11540	0.511855	0.541013	2	0	0	50518	0.0733625	0.354851	0.0134345	0.0378594	0.37052	0.0140294	0.0378642	0.961864	1540	lowH	0.514691	0.991681	0.504159	FALSE
V11541	0.511855	0.541013	2	0	0	50558	0.0980975	0.0548776	0.00271622	0.0494959	0.112423	0.00556712	0.0495196	0.948276	1541	lowH	0.514691	0.375261	0.812369	FALSE
V11542	0.511855	0.541013	2	0	0	50564	0.357164	0.7922	0.151885	0.191726	0.815523	0.156386	0.191761	0.767241	1542	goodH	0.514691	0.44297	0.221485	FALSE
V11543	0.511855	0.541013	2	0	0	50578	0.235537	0.819251	0.104044	0.126999	0.836414	0.106244	0.127023	0.863636	1543	goodH	0.514691	0.426191	0.213095	FALSE
V11544	0.511855	0.541013	2	0	0	50595	0.0771285	0.364464	0.0145628	0.0399568	0.406079	0.0162329	0.0399748	0.959821	1544	lowH	0.514691	0.944176	0.472088	FALSE
V11545	0.511855	0.541013	2	0	0	50596	0.21875	0.886474	0.105166	0.118634	0.899665	0.106746	0.118651	0.875	1545	goodH	0.514691	0.379166	0.189583	FALSE
V11546	0.511855	0.541013	2	0	0	50884	0.142603	0.629428	0.0474876	0.0754457	0.64836	0.0489241	0.0754582	0.922727	1546	goodH	0.514691	0.603341	0.301671	FALSE
V11547	0.511855	0.541013	2	0	0	50909	0.0771285	0.710764	0.0292213	0.0411125	0.725468	0.02983	0.0411183	0.959821	1547	lowH	0.514691	0.523197	0.261598	FALSE
V11548	0.511855	0.541013	2	0	0	50928	0.348498	0.3906	0.0707338	0.18109	0.443945	0.0804377	0.181188	0.775229	1548	goodH	0.514691	0.880351	0.440175	FALSE
V11549	0.511855	0.541013	2	0	0	50944	0.332969	0.331069	0.0570048	0.172184	0.369703	0.0636758	0.172235	0.788991	1549	goodH	0.514691	0.990158	0.504921	FALSE
V11550	0.511855	0.541013	2	0	0	50946	0.0180165	0.518415	0.00489308	0.00943853	0.518415	0.00489308	0.00943853	0.990909	1550	lowH	0.514691	0.767142	0.383571	FALSE
V11551	0.511855	0.541013	2	0	0	50991	0.0421745	0.628257	0.0140034	0.0222893	0.637438	0.0142092	0.0222911	0.978448	1551	lowH	0.514691	0.615646	0.307823	FALSE
V11552	0.511855	0.541013	2	0	0	51018	0.232752	0.780269	0.0974551	0.124899	0.804315	0.10048	0.124926	0.865546	1552	goodH	0.514691	0.452242	0.226121	FALSE
V11553	0.511855	0.541013	2	0	0	51029	0.275891	0.688315	0.101209	0.147038	0.721158	0.106073	0.147087	0.834746	1553	goodH	0.514691	0.527382	0.263691	FALSE
V11554	0.511855	0.541013	2	0	0	51054	0.0366844	0.125327	0.00234619	0.0187205	0.224487	0.00420827	0.0187462	0.981308	1554	lowH	0.514691	0.679237	0.660381	FALSE
V11555	0.511855	0.541013	2	0	0	51056	0.0366844	0.125327	0.00234619	0.0187205	0.224487	0.00420827	0.0187462	0.981308	1555	lowH	0.514691	0.679237	0.660381	FALSE
V11556	0.511855	0.541013	2	0	0	51073	0.0971232	0.440375	0.0222246	0.0504675	0.461789	0.0233081	0.0504735	0.948819	1556	lowH	0.514691	0.851788	0.425894	FALSE
V11557	0.511855	0.541013	2	0	0	51086	0.0971232	0.440375	0.0222246	0.0504675	0.461789	0.0233081	0.0504735	0.948819	1557	lowH	0.514691	0.851788	0.425894	FALSE
V11558	0.511855	0.541013	2	0	0	51121	0.183768	0.862111	0.0853125	0.0989577	0.876234	0.0867165	0.0989649	0.897638	1558	goodH	0.514691	0.395948	0.197974	FALSE
V11559	0.511855	0.541013	2	0	0	51160	0.354371	0.791794	0.150255	0.189765	0.813296	0.154352	0.189786	0.769841	1559	goodH	0.514691	0.444797	0.222398	FALSE
V11560	0.511855	0.541013	2	0	0	51162	0.183768	0.862111	0.0853125	0.0989577	0.876234	0.0867165	0.0989649	0.897638	1560	goodH	0.514691	0.395948	0.197974	FALSE
V11561	0.511855	0.541013	2	0	0	51166	0.160512	0.909976	0.0789702	0.0867827	0.919343	0.079787	0.086787	0.912	1561	goodH	0.514691	0.365623	0.182812	FALSE
V11562	0.511855	0.541013	2	0	0	51169	0.084128	0.149508	0.00639429	0.0427689	0.204167	0.00873473	0.0427823	0.956	1562	lowH	0.514691	0.628687	0.685657	FALSE
V11563	0.511855	0.541013	2	0	0	51189	0.148283	1	0.0807823	0.0807823	1	0.0807823	0.0807823	0.919355	1563	goodH	0.514691	0.314983	0.157491	FALSE
V11564	0.511855	0.541013	2	0	0	51197	0.015624	0.0544847	0.000429058	0.00787484	0.100322	0.00079022	0.00787683	0.992126	1564	lowH	0.514691	0.338512	0.830744	FALSE
V11565	0.511855	0.541013	2	0	0	51223	0.096405	0.440744	0.0220767	0.0500896	0.461962	0.0231421	0.0500952	0.949219	1565	lowH	0.514691	0.851516	0.425758	FALSE
V11566	0.511855	0.541013	2	0	0	51224	0.189999	0.898015	0.0921598	0.102626	0.906495	0.0930345	0.102631	0.893701	1566	goodH	0.514691	0.374409	0.187205	FALSE
V11567	0.511855	0.541013	2	0	0	51226	0.189999	0.898015	0.0921598	0.102626	0.906495	0.0930345	0.102631	0.893701	1567	goodH	0.514691	0.374409	0.187205	FALSE
V11568	0.511855	0.541013	2	0	0	51235	0.189999	0.898015	0.0921598	0.102626	0.906495	0.0930345	0.102631	0.893701	1568	goodH	0.514691	0.374409	0.187205	FALSE
V11569	0.511855	0.541013	2	0	0	51238	0.189999	0.898015	0.0921598	0.102626	0.906495	0.0930345	0.102631	0.893701	1569	goodH	0.514691	0.374409	0.187205	FALSE
V11570	0.511855	0.541013	2	0	0	51347	0.367065	0.412	0.078443	0.190396	0.442637	0.0842898	0.190427	0.757812	1570	goodH	0.514691	0.882482	0.441241	FALSE
V11571	0.511855	0.541013	2	0	0	51359	0.226083	0.756168	0.0912871	0.120723	0.779486	0.0941137	0.120738	0.870079	1571	goodH	0.514691	0.473482	0.236741	FALSE
V11572	0.511855	0.541013	2	0	0	51400	0.139424	0.504482	0.0367626	0.0728719	0.530391	0.0386562	0.0728824	0.924603	1572	goodH	0.514691	0.750347	0.375173	FALSE
V11573	0.511855	0.541013	2	0	0	51401	0.00784302	0.00526346	2.07e-05	0.00393855	0.0561787	0.000221322	0.00393961	0.996063	1573	lowH	0.518094	0.197261	0.90137	FALSE
V11574	0.511855	0.541013	2	0	0	51416	0.0756402	0.40376	0.0158053	0.0391453	0.413348	0.0161815	0.0391474	0.96063	1574	lowH	0.514691	0.931574	0.465787	FALSE
V11575	0.511855	0.541013	2	0	0	51489	0.167072	0.100109	0.00846613	0.0845691	0.15214	0.0128702	0.0845944	0.908	1575	goodH	0.514691	0.490266	0.754867	FALSE
V11576	0.511855	0.541013	2	0	0	51492	0.023712	0.185911	0.00224406	0.0120706	0.219023	0.00264421	0.0120728	0.988	1576	lowH	0.514691	0.66583	0.667085	FALSE
V11577	0.511855	0.541013	2	0	0	51497	0.358351	0.793613	0.152425	0.192065	0.815275	0.156606	0.19209	0.766129	1577	goodH	0.514691	0.443173	0.221587	FALSE
V11578	0.511855	0.541013	2	0	0	51499	0.0993431	0.416386	0.0214313	0.0514698	0.424212	0.0218351	0.0514722	0.947581	1578	lowH	0.514691	0.913055	0.456527	FALSE
V11579	0.511855	0.541013	2	0	0	51515	0.134625	0.384251	0.0267624	0.0696484	0.406403	0.0283093	0.0696583	0.927419	1579	goodH	0.514691	0.943611	0.471805	FALSE
V11580	0.511855	0.541013	2	0	0	51536	0.120708	0.482807	0.0303834	0.0629307	0.496767	0.0312646	0.0629361	0.935484	1580	goodH	0.514691	0.798461	0.399231	FALSE
V11581	0.511855	0.541013	2	0	0	51546	0.134625	0.384184	0.0267549	0.0696408	0.406334	0.0283013	0.0696503	0.927419	1581	goodH	0.514691	0.94373	0.471865	FALSE
V11582	0.511855	0.541013	2	0	0	51548	0.0699467	0.356541	0.0128622	0.0360749	0.371324	0.0133967	0.0360781	0.96371	1582	lowH	0.514691	0.993179	0.503411	FALSE
V11583	0.511855	0.541013	2	0	0	51605	0.198912	0.875196	0.0939182	0.107311	0.888184	0.0953195	0.107319	0.888	1583	goodH	0.514691	0.387299	0.193649	FALSE
V11584	0.511855	0.541013	2	0	0	51608	0.0240928	0.0922455	0.00112353	0.0121798	0.135514	0.00165099	0.0121831	0.987805	1584	lowH	0.514691	0.443149	0.778425	FALSE
V11585	0.511855	0.541013	2	0	0	51667	0.015999	0.0243078	0.000196389	0.00807927	0.12715	0.00102793	0.00808438	0.991935	1585	lowH	0.514691	0.418894	0.790553	FALSE
V11586	0.511855	0.541013	2	0	0	51689	0.198912	0.875196	0.0939182	0.107311	0.888184	0.0953195	0.107319	0.888	1586	goodH	0.514691	0.387299	0.193649	FALSE
V11587	0.511855	0.541013	2	0	0	51708	0.369025	0.0885916	0.0165353	0.186646	0.143267	0.0267479	0.1867	0.755906	1587	goodH	0.514691	0.4653	0.76735	FALSE
V11588	0.511855	0.541013	2	0	0	51713	0.198912	0.875196	0.0939182	0.107311	0.888184	0.0953195	0.107319	0.888	1588	goodH	0.514691	0.387299	0.193649	FALSE
V11589	0.511855	0.541013	2	0	0	51716	0.499225	0.319457	0.0821486	0.25715	0.36105	0.0928646	0.257207	0.519685	1589	goodH	0.514691	0.973877	0.513061	FALSE
V11590	0.511855	0.541013	2	0	0	51719	0.198912	0.875196	0.0939182	0.107311	0.888184	0.0953195	0.107319	0.888	1590	goodH	0.514691	0.387299	0.193649	FALSE
V11591	0.511855	0.541013	2	0	0	51767	0.314099	0.538727	0.0887428	0.164727	0.569297	0.0937948	0.164756	0.804878	1591	goodH	0.514691	0.698282	0.349141	FALSE
V11592	0.511855	0.541013	2	0	0	51770	0.04875	0.12525	0.00309451	0.0247067	0.165413	0.00408781	0.0247128	0.975	1592	lowH	0.514691	0.526853	0.736573	FALSE
V11593	0.511855	0.541013	2	0	0	51821	0.285574	0.235306	0.0344378	0.146353	0.290606	0.0425534	0.14643	0.827434	1593	goodH	0.514691	0.83118	0.58441	FALSE
V11594	0.511855	0.541013	2	0	0	51842	0.233747	0.807204	0.101616	0.125886	0.817233	0.10289	0.125901	0.864865	1594	goodH	0.514691	0.441572	0.220786	FALSE
V11595	0.511855	0.541013	2	0	0	11955	0.0530579	0.238684	0.00647892	0.0271443	0.269488	0.00731707	0.0271518	0.972727	1595	lowH	0.514691	0.784652	0.607674	FALSE
V11596	0.511855	0.541013	2	0	0	12081	0.259888	0.818435	0.114554	0.139967	0.837382	0.117227	0.139992	0.846491	1596	goodH	0.514691	0.425429	0.212714	FALSE
V11597	0.511855	0.541013	2	0	0	12088	0.0654984	0.01642	0.000540651	0.0329263	0.0685266	0.00225743	0.0329425	0.966102	1597	lowH	0.515645	0.23794	0.88103	FALSE
V11598	0.511855	0.541013	2	0	0	12111	0.316828	0.614403	0.103075	0.167764	0.642089	0.107753	0.167816	0.802632	1598	goodH	0.514691	0.610376	0.305188	FALSE
V11599	0.511855	0.541013	2	0	0	12119	0.401664	0.633605	0.134911	0.212926	0.658957	0.140346	0.212983	0.721739	1599	goodH	0.514691	0.591639	0.295819	FALSE
V11600	0.511855	0.541013	2	0	0	12126	0.0989036	0.131309	0.0065885	0.0501754	0.171087	0.008588	0.0501966	0.947826	1600	lowH	0.514691	0.542224	0.728888	FALSE
V11601	0.511855	0.541013	2	0	0	12156	0.255619	0.829948	0.114656	0.138149	0.842168	0.116363	0.138171	0.849558	1601	goodH	0.514691	0.421682	0.210841	FALSE
V11602	0.511855	0.541013	2	0	0	35731	0.0440305	0.0612174	0.00136067	0.0222269	0.112571	0.0025042	0.0222455	0.977477	1602	lowH	0.514691	0.375707	0.812146	FALSE
V11603	0.511855	0.541013	2	0	0	35782	0.0525931	0.240408	0.00647893	0.0269498	0.270987	0.0073065	0.0269625	0.972973	1603	lowH	0.514691	0.788016	0.605992	FALSE
V11604	0.511855	0.541013	2	0	0	35784	0.0266618	0.0723688	0.000974914	0.0134715	0.122954	0.00165766	0.013482	0.986486	1604	lowH	0.514691	0.406582	0.796709	FALSE
V11605	0.511855	0.541013	2	0	0	35791	0.117188	0.0369717	0.00218362	0.0590619	0.0969596	0.005732	0.0591174	0.0625	1605	goodH	0.514691	0.328154	0.835923	FALSE
V11606	0.511855	0.541013	2	0	0	35800	0.370413	0.147585	0.027796	0.188339	0.188956	0.0356109	0.188462	0.754545	1606	goodH	0.514691	0.589584	0.705208	FALSE
V11607	0.511855	0.541013	2	0	0	45308	0.493498	0.466527	0.120264	0.257785	0.505227	0.130286	0.257877	0.557018	1607	goodH	0.514691	0.786073	0.393036	FALSE
V11608	0.511855	0.541013	2	0	0	45309	0.31148	0.326796	0.052539	0.16077	0.369602	0.0594452	0.160836	0.807018	1608	goodH	0.514691	0.98997	0.505015	FALSE
V11609	0.511855	0.541013	2	0	0	45353	0.206111	0.873987	0.0972291	0.111248	0.887648	0.098758	0.111258	0.883333	1609	goodH	0.514691	0.387682	0.193841	FALSE
V11610	0.511855	0.541013	2	0	0	45354	0.311842	0.294807	0.0472846	0.160391	0.337703	0.0541811	0.16044	0.806723	1610	goodH	0.514691	0.928627	0.535687	FALSE
V11611	0.511855	0.541013	2	0	0	45382	0.471847	0.394691	0.0965969	0.244741	0.429115	0.105052	0.244811	0.618644	1611	goodH	0.514691	0.904816	0.452408	FALSE
V11612	0.511855	0.541013	2	0	0	45416	0.437886	0.443666	0.101117	0.227912	0.477193	0.108782	0.227962	0.67623	1612	goodH	0.514691	0.827878	0.413939	FALSE
V11613	0.511855	0.541013	2	0	0	45459	0.309108	0.341958	0.0545479	0.159516	0.380673	0.0607373	0.159552	0.808943	1613	goodH	0.514691	0.989572	0.494786	FALSE
V11614	0.511855	0.541013	2	0	0	45460	0.236602	0.129839	0.0155801	0.119995	0.175467	0.0210603	0.120024	0.137097	1614	goodH	0.514691	0.553978	0.723011	FALSE
V11615	0.511855	0.541013	2	0	0	45476	0.356505	0.128063	0.0231411	0.180701	0.16639	0.0300744	0.180746	0.232143	1615	goodH	0.514691	0.529513	0.735244	FALSE
V11616	0.511855	0.541013	2	0	0	45517	0.122548	0.652706	0.0423047	0.0648143	0.662782	0.0429604	0.0648183	0.934426	1616	goodH	0.514691	0.587471	0.293736	FALSE
V11617	0.511855	0.541013	2	0	0	45558	0.489976	0.446459	0.113972	0.255279	0.489346	0.124955	0.255351	0.570796	1617	goodH	0.514691	0.809488	0.404744	FALSE
V11618	0.511855	0.541013	2	0	0	45560	NA	NA	NA	NA	NA	NA	NA	NA	1618	NA	NA	NA	NA	NA
V11619	0.511855	0.541013	2	0	0	45563	0.481701	0.393166	0.0982332	0.249852	0.435376	0.108812	0.249926	0.595652	1619	goodH	0.514691	0.894406	0.447203	FALSE
V11620	0.511855	0.541013	2	0	0	45574	0.304688	0.372163	0.0587652	0.157902	0.415743	0.0656736	0.157967	0.8125	1620	goodH	0.514691	0.927459	0.46373	FALSE
V11621	0.511855	0.541013	2	0	0	45597	0.46875	0.223183	0.0535344	0.239868	0.2705	0.0649159	0.239985	0.375	1621	goodH	0.514691	0.786925	0.606538	FALSE
V11622	0.511855	0.541013	2	0	0	46773	0.460289	0.232841	0.0549112	0.235831	0.284035	0.0670211	0.235961	0.359091	1622	goodH	0.514691	0.816897	0.591551	FALSE
V11623	0.511855	0.541013	2	0	0	46800	0.163379	0.58545	0.0504241	0.0861289	0.612301	0.0527485	0.086148	0.910256	1623	goodH	0.514691	0.644925	0.322462	FALSE
V11624	0.511855	0.541013	2	0	0	46815	0.479316	0.379631	0.0942854	0.248361	0.425596	0.105734	0.248436	0.601695	1624	goodH	0.514691	0.910721	0.45536	FALSE
V11625	0.511855	0.541013	2	0	0	46833	0.491257	0.450156	0.115206	0.255925	0.487673	0.124839	0.255989	0.566116	1625	goodH	0.514691	0.811996	0.405998	FALSE
V11626	0.511855	0.541013	2	0	0	46866	0.464899	0.22539	0.0535966	0.237794	0.275741	0.06559	0.237869	0.367521	1626	goodH	0.514691	0.798618	0.600691	FALSE
V11627	0.511855	0.541013	2	0	0	46878	0.492188	0.449582	0.115262	0.256377	0.487325	0.124969	0.256438	0.5625	1627	goodH	0.514691	0.812518	0.406259	FALSE
V11628	0.511855	0.541013	2	0	0	46884	0.0503864	0.0462966	0.00117543	0.0253892	0.0964455	0.00244961	0.0253989	0.974138	1628	lowH	0.514691	0.326565	0.836718	FALSE
V11629	0.511855	0.541013	2	0	0	46905	0.168572	0.593982	0.0528294	0.0889411	0.620745	0.0552222	0.0889612	0.90708	1629	goodH	0.514691	0.634937	0.317469	FALSE
V11630	0.511855	0.541013	2	0	0	94194	0.0257467	0.0125309	0.000162166	0.0129413	0.0675672	0.000874763	0.0129466	0.986957	1630	lowH	0.515666	0.234812	0.882594	FALSE
V11631	0.511855	0.541013	2	0	0	94214	0.184089	0.692649	0.067867	0.0979819	0.722018	0.0707612	0.0980048	0.897436	1631	goodH	0.514691	0.526544	0.263272	FALSE
V11632	0.511855	0.541013	2	0	0	94222	0.197531	0.864585	0.0920874	0.106511	0.879643	0.0937002	0.106521	0.888889	1632	goodH	0.514691	0.393462	0.196731	FALSE
V11633	0.511855	0.541013	2	0	0	94226	0.19179	0.865628	0.0894726	0.103362	0.880075	0.0909734	0.10337	0.892562	1633	goodH	0.514691	0.393148	0.196574	FALSE
V11634	0.511855	0.541013	2	0	0	94241	0.204631	0.874178	0.0964965	0.110385	0.887705	0.0979976	0.110394	0.884298	1634	goodH	0.514691	0.387642	0.193821	FALSE
V11635	0.511855	0.541013	2	0	0	94256	0.353668	0.787467	0.149188	0.189453	0.810139	0.153504	0.189478	0.770492	1635	goodH	0.514691	0.4474	0.2237	FALSE
V11636	0.511855	0.541013	2	0	0	94310	0.023343	0.0804578	0.000948451	0.0117882	0.123513	0.00145634	0.011791	0.988189	1636	lowH	0.514691	0.408227	0.795886	FALSE
V11637	0.511855	0.541013	2	0	0	94328	0.362812	0.799441	0.155531	0.194549	0.820157	0.159581	0.194574	0.761905	1637	goodH	0.514691	0.439192	0.219596	FALSE
V11638	0.511855	0.541013	2	0	0	94350	0.21875	0.783937	0.0917828	0.117079	0.805904	0.0943656	0.117093	0.875	1638	goodH	0.514691	0.450916	0.225458	FALSE
V11639	0.511855	0.541013	2	0	0	94360	0.0893555	0.0438114	0.00197251	0.0450228	0.0971194	0.00437382	0.0450355	0.953125	1639	lowH	0.514691	0.328648	0.835676	FALSE
V11640	0.511855	0.541013	2	0	0	94375	0.360841	0.797521	0.154256	0.19342	0.818269	0.158289	0.193443	0.76378	1640	goodH	0.514691	0.440727	0.220364	FALSE
V11641	0.511855	0.541013	2	0	0	94381	0.17112	0.57421	0.0516992	0.0900354	0.60444	0.054431	0.0900519	0.905512	1641	goodH	0.514691	0.654365	0.327182	FALSE
V11642	0.511855	0.541013	2	0	0	94436	0.16213	0.0357356	0.00291728	0.0816353	0.0879959	0.00718635	0.0816669	0.911017	1642	goodH	0.514691	0.300223	0.849888	FALSE
V11643	0.511855	0.541013	2	0	0	94439	0.316962	0.156636	0.0252622	0.161279	0.210693	0.0339952	0.16135	0.802521	1643	goodH	0.514691	0.645129	0.677435	FALSE
V11644	0.511855	0.541013	2	0	0	94444	0.366074	0.781918	0.153681	0.196544	0.805558	0.158362	0.196587	0.758772	1644	goodH	0.514691	0.451205	0.225602	FALSE
V11645	0.511855	0.541013	2	0	0	145328	0.275734	0.883761	0.132459	0.149881	0.89399	0.134011	0.149902	0.834862	1645	goodH	0.514691	0.383165	0.191582	FALSE
V11646	0.511855	0.541013	2	0	0	145345	0.175919	0.0742767	0.00660314	0.0888992	0.126947	0.0112929	0.0889572	0.902542	1646	goodH	0.514691	0.4183	0.79085	FALSE
V11647	0.511855	0.541013	2	0	0	145368	0.33456	0.797488	0.14369	0.180179	0.818005	0.147423	0.180223	0.787611	1647	goodH	0.514691	0.440942	0.220471	FALSE
V11648	0.511855	0.541013	2	0	0	145381	0.318936	0.760041	0.130033	0.171087	0.783239	0.134036	0.17113	0.800885	1648	goodH	0.514691	0.470208	0.235104	FALSE
V11649	0.511855	0.541013	2	0	0	145388	0.317831	0.77866	0.133011	0.170821	0.801546	0.136956	0.170865	0.801802	1649	goodH	0.514691	0.454563	0.227282	FALSE
V11650	0.511855	0.541013	2	0	0	50204	0.160049	1	0.0875274	0.0875274	1	0.0875274	0.0875274	0.912281	1650	goodH	0.514691	0.314983	0.157491	FALSE
V11651	0.511855	0.541013	2	0	0	50221	0.499671	0.528393	0.138585	0.262277	0.555565	0.14575	0.262346	0.487179	1651	goodH	0.514691	0.716232	0.358116	FALSE
V11652	0.511855	0.541013	2	0	0	50233	0.150379	0.195967	0.0150379	0.0767368	0.239188	0.0183624	0.0767697	0.918103	1652	goodH	0.514691	0.714644	0.642678	FALSE
V11653	0.511855	0.541013	2	0	0	50234	0.35503	0.613189	0.115158	0.187801	0.641095	0.120431	0.187852	0.769231	1653	goodH	0.514691	0.611498	0.305749	FALSE
V11654	0.511855	0.541013	2	0	0	50273	0.177136	1	0.0973878	0.0973878	1	0.0973878	0.0973878	0.901786	1654	goodH	0.514691	0.314983	0.157491	FALSE
V11655	0.511855	0.541013	2	0	0	51097	0.49859	0.515265	0.134701	0.261421	0.54292	0.141969	0.261492	0.473451	1655	goodH	0.514691	0.733169	0.366585	FALSE
V11656	0.511855	0.541013	2	0	0	51170	0.354669	0.616312	0.115646	0.187643	0.645376	0.121133	0.187694	0.769565	1656	goodH	0.514691	0.606679	0.303339	FALSE
V11657	0.511855	0.541013	2	0	0	51171	0.105861	0.10599	0.00568471	0.0536344	0.151693	0.00814169	0.0536721	0.943925	1657	goodH	0.514691	0.489018	0.755491	FALSE
V11658	0.511855	0.541013	2	0	0	51187	0.181343	1	0.099013	0.099013	1	0.099013	0.099013	0.89916	1658	goodH	0.514691	0.314983	0.157491	FALSE
V11659	0.511855	0.541013	2	0	0	51191	0.101667	0.083832	0.00430845	0.0513939	0.135063	0.00694393	0.0514124	0.946281	1659	goodH	0.514691	0.441852	0.779074	FALSE
V11660	0.511855	0.541013	2	0	0	51197	0.1264	0.178601	0.0114952	0.0643628	0.218564	0.0140717	0.0643826	0.932203	1660	goodH	0.514691	0.664699	0.667651	FALSE
V11661	0.511855	0.541013	2	0	0	51199	0.377128	0.605608	0.120701	0.199306	0.63404	0.126401	0.199358	0.747863	1661	goodH	0.514691	0.619525	0.309762	FALSE
V11662	0.511855	0.541013	2	0	0	51211	0.071614	0.342201	0.0126418	0.0369426	0.370939	0.0137062	0.03695	0.96281	1662	lowH	0.514691	0.992464	0.503768	FALSE
V11663	0.511855	0.541013	2	0	0	51244	0.0903315	0.497834	0.0235024	0.0472093	0.497834	0.0235024	0.0472093	0.952586	1663	lowH	0.514691	0.796888	0.398444	FALSE
V11664	0.511855	0.541013	2	0	0	51268	0.113407	0.743341	0.0451907	0.060794	0.772181	0.0469597	0.0608144	0.939655	1664	goodH	0.514691	0.479918	0.239959	FALSE
V11665	0.511855	0.541013	2	0	0	51284	0.498115	0.646022	0.170956	0.264629	0.66663	0.176456	0.264699	0.530702	1665	goodH	0.514691	0.583307	0.291653	FALSE
V11666	0.511855	0.541013	2	0	0	51294	0.324223	0.679866	0.117571	0.172932	0.705021	0.121962	0.17299	0.79646	1666	goodH	0.514691	0.54335	0.271675	FALSE
V11667	0.511855	0.541013	2	0	0	68207	0.0852997	0.356485	0.0157071	0.0440611	0.37248	0.0164146	0.0440684	0.955357	1667	lowH	0.514691	0.995329	0.502336	FALSE
V11668	0.511855	0.541013	2	0	0	68211	0.0436464	0.109163	0.00241312	0.0221056	0.154315	0.00341266	0.0221148	0.977679	1668	lowH	0.514691	0.496324	0.751838	FALSE
V11669	0.511855	0.541013	2	0	0	68247	0.0421745	0.133327	0.0028526	0.0213955	0.174291	0.00373031	0.0214027	0.978448	1669	lowH	0.514691	0.550832	0.724584	FALSE
V11670	0.511855	0.541013	2	0	0	68250	0.0255276	0.0998463	0.00129353	0.0129552	0.182644	0.00236781	0.0129641	0.987069	1670	lowH	0.514691	0.573033	0.713483	FALSE
V11671	0.511855	0.541013	2	0	0	68283	0.01739	0.0367043	0.00032145	0.00875782	0.0898655	0.00078739	0.00876187	0.991228	1671	lowH	0.514691	0.306087	0.846956	FALSE
V11672	0.511855	0.541013	2	0	0	68296	0.0436464	0.0774408	0.00170765	0.0220511	0.126171	0.00278346	0.0220611	0.977679	1672	lowH	0.514691	0.416029	0.791986	FALSE
V11673	0.511855	0.541013	2	0	0	68306	0.359319	0.0810261	0.0147163	0.181625	0.133831	0.0243164	0.181695	0.234783	1673	goodH	0.514691	0.438298	0.780851	FALSE
V11674	0.511855	0.541013	2	0	0	68307	0.0621581	0.257561	0.00820464	0.0318552	0.286202	0.00911962	0.0318643	0.96789	1674	lowH	0.514691	0.821626	0.589187	FALSE
V11675	0.511855	0.541013	2	0	0	68310	0.394449	0.224652	0.045316	0.201717	0.263432	0.0531588	0.201793	0.72973	1675	goodH	0.514691	0.770972	0.614514	FALSE
V11676	0.511855	0.541013	2	0	0	68349	0.292968	0.153061	0.0228067	0.149004	0.207861	0.0309835	0.149059	0.178261	1676	goodH	0.514691	0.63802	0.68099	FALSE
V11677	0.511855	0.541013	2	0	0	68356	0.0677131	0.184326	0.00636346	0.0345229	0.234173	0.00808743	0.0345361	0.964912	1677	lowH	0.514691	0.702674	0.648663	FALSE
V11678	0.511855	0.541013	2	0	0	68385	0.0421745	0.311045	0.00674616	0.0216887	0.332683	0.00721663	0.0216922	0.978448	1678	lowH	0.514691	0.918639	0.540681	FALSE
V11679	0.511855	0.541013	2	0	0	68480	0.0745764	0.18328	0.0069672	0.038014	0.23063	0.00877054	0.0380286	0.961207	1679	lowH	0.514691	0.69415	0.652925	FALSE
V11680	0.511855	0.541013	2	0	0	68483	0.0585241	0.0847971	0.00251435	0.0296514	0.16343	0.00484883	0.0296692	0.969828	1680	lowH	0.514691	0.521443	0.739278	FALSE
V11681	0.511855	0.541013	2	0	0	68484	0.119987	0.370345	0.0229794	0.0620485	0.39834	0.0247215	0.0620612	0.935897	1681	goodH	0.514691	0.957778	0.478889	FALSE
V11682	0.511855	0.541013	2	0	0	68516	0.302746	0.135513	0.0208277	0.153696	0.186763	0.0287137	0.153744	0.18595	1682	goodH	0.514691	0.583856	0.708072	FALSE
V11683	0.511855	0.541013	2	0	0	68519	0.344665	0.189597	0.0332834	0.175548	0.223879	0.0393101	0.175587	0.778689	1683	goodH	0.514691	0.677752	0.661124	FALSE
V11684	0.511855	0.541013	2	0	0	68555	0.015999	-0.0174871	-0.000140267	0.00802112	0.0368331	0.00029555	0.00802405	0.991935	1684	lowH	0.525705	0.131632	0.934184	FALSE
V11685	0.511855	0.541013	2	0	0	68598	0.486993	0.23513	0.0585565	0.249039	0.271354	0.0675934	0.249097	0.580645	1685	goodH	0.514691	0.788837	0.605582	FALSE
V11686	0.511855	0.541013	2	0	0	68602	0.291883	0.131516	0.0194781	0.148105	0.180008	0.0266684	0.148151	0.177419	1686	goodH	0.514691	0.566063	0.716968	FALSE
V11687	0.511855	0.541013	2	0	0	68641	0.0888753	0.0730449	0.00327745	0.044869	0.118264	0.00530832	0.0448852	0.95339	1687	lowH	0.514691	0.39271	0.803645	FALSE
V11688	0.511855	0.541013	2	0	0	68648	0.0169479	0.00502519	4.28e-05	0.00851348	0.0602722	0.000513382	0.00851772	0.991453	1688	lowH	0.516512	0.21085	0.894575	FALSE
V11689	0.511855	0.541013	2	0	0	68660	0.0428978	0.114469	0.00249657	0.02181	0.204573	0.00446504	0.0218261	0.97807	1689	lowH	0.514691	0.629716	0.685142	FALSE
V11690	0.511855	0.541013	2	0	0	68663	0.117188	0.185359	0.0110958	0.0598614	0.254442	0.0152414	0.0599011	0.9375	1690	goodH	0.514691	0.750379	0.624811	FALSE
V11691	0.511855	0.541013	2	0	0	68667	0.0357025	-0.00615065	-0.000110239	0.0179232	0.0532945	0.000955692	0.0179323	0.981818	1691	lowH	0.518913	0.187625	0.906188	FALSE
V11692	0.511855	0.541013	2	0	0	68668	0.131569	0.173247	0.0115951	0.0669278	0.207705	0.0139046	0.066944	0.929204	1692	goodH	0.514691	0.637628	0.681186	FALSE
V11693	0.511855	0.541013	2	0	0	68748	0.0088104	0.132433	0.000592135	0.00447119	0.175689	0.000785894	0.00447321	0.995575	1693	lowH	0.514691	0.554571	0.722715	FALSE
V11694	0.511855	0.541013	2	0	0	68750	0.0933913	0.187998	0.0089491	0.047602	0.222679	0.0106041	0.0476204	0.950893	1694	lowH	0.514691	0.674817	0.662591	FALSE
V11695	0.511855	0.541013	2	0	0	68771	0.0688776	0.201278	0.0070823	0.0351867	0.250211	0.00880884	0.0352056	0.964286	1695	lowH	0.514691	0.740568	0.629716	FALSE
V11696	0.511855	0.541013	2	0	0	68798	0.0338882	0.0748859	0.00128179	0.0171166	0.122534	0.00209835	0.0171247	0.982759	1696	lowH	0.514691	0.405345	0.797328	FALSE
V11697	0.511855	0.541013	2	0	0	68823	0.289028	0.149801	0.0220147	0.146959	0.201005	0.0295527	0.147025	0.175214	1697	goodH	0.514691	0.620651	0.689675	FALSE
V11698	0.511855	0.541013	2	0	0	68825	0.0425331	0.0586593	0.00125856	0.0214555	0.108222	0.00232305	0.0214656	0.978261	1698	lowH	0.514691	0.362597	0.818701	FALSE
V11699	0.511855	0.541013	2	0	0	68835	0.0172401	0.228373	0.00201219	0.008811	0.260006	0.0022915	0.00881323	0.991304	1699	lowH	0.514691	0.763165	0.618418	FALSE
V11700	0.511855	0.541013	2	0	0	68840	0.0665874	0.203828	0.0069305	0.0340017	0.250725	0.00852842	0.034015	0.965517	1700	lowH	0.514691	0.741765	0.629118	FALSE
V11701	0.511855	0.541013	2	0	0	68842	0.48	0.279172	0.0687834	0.246384	0.312948	0.0771241	0.246444	0.6	1701	goodH	0.514691	0.878464	0.560768	FALSE
V11702	0.511855	0.541013	2	0	0	68846	0.307372	0.139778	0.0218244	0.156136	0.19012	0.0296972	0.156202	0.189655	1702	goodH	0.514691	0.592617	0.703691	FALSE
V11703	0.511855	0.541013	2	0	0	68857	0.0771285	0.0155645	0.000603539	0.0387766	0.0701033	0.00271956	0.0387936	0.959821	1703	lowH	0.515645	0.243068	0.878466	FALSE
V11704	0.511855	0.541013	2	0	0	68860	0.0436464	0.11225	0.00249073	0.0221892	0.204205	0.00453451	0.0222056	0.977679	1704	lowH	0.514691	0.628785	0.685608	FALSE
V11705	0.511855	0.541013	2	0	0	68865	0.0175425	-0.0220256	-0.000193725	0.00879545	0.0380926	0.000335186	0.00879925	0.99115	1705	lowH	0.524822	0.135976	0.932012	FALSE
V11706	0.511855	0.541013	2	0	0	68872	0.110259	0.328606	0.0187209	0.0569706	0.393616	0.0224345	0.0569958	0.941441	1706	goodH	0.514691	0.966179	0.483089	FALSE
V11707	0.511855	0.541013	2	0	0	68880	0.0867769	0.13103	0.00577292	0.0440578	0.185309	0.00816787	0.044077	0.954545	1707	lowH	0.514691	0.580046	0.709977	FALSE
V11708	0.511855	0.541013	2	0	0	108964	0.212247	0.00999993	0.00106679	0.10668	0.0671391	0.00716645	0.10674	0.12069	1708	goodH	0.515745	0.233415	0.883292	FALSE
V11709	0.511855	0.541013	2	0	0	108967	0.454734	0.191509	0.0444494	0.232101	0.244316	0.0567337	0.232214	0.650442	1709	goodH	0.514691	0.726769	0.636615	FALSE
V11710	0.511855	0.541013	2	0	0	108973	0.075831	0.257378	0.01001	0.0388923	0.297322	0.0115679	0.0389071	0.960526	1710	lowH	0.514691	0.845598	0.577201	FALSE
V11711	0.511855	0.541013	2	0	0	109017	0.0784711	0.251097	0.0101366	0.0403693	0.333538	0.0134766	0.040405	0.959091	1711	lowH	0.514691	0.920347	0.539826	FALSE
V11712	0.511855	0.541013	2	0	0	64293	0.086032	0.280611	0.0123925	0.0441624	0.3053	0.013486	0.0441729	0.954955	1712	lowH	0.514691	0.862497	0.568751	FALSE
V11713	0.511855	0.541013	2	0	0	64324	0.0350765	0.103916	0.00184562	0.0177607	0.149992	0.00266527	0.0177694	0.982143	1713	lowH	0.514691	0.484259	0.757871	FALSE
V11714	0.511855	0.541013	2	0	0	64328	0.0175425	0.0994211	0.000882756	0.00887896	0.146098	0.00129781	0.00888315	0.99115	1714	lowH	0.514691	0.473311	0.763345	FALSE
V11715	0.511855	0.541013	2	0	0	64339	0.0257467	0.0743283	0.000966485	0.0130029	0.122618	0.00159502	0.0130081	0.986957	1715	lowH	0.514691	0.405592	0.797204	FALSE
V11716	0.511855	0.541013	2	0	0	64372	0.270181	0.477353	0.0673388	0.141067	0.508573	0.0717595	0.1411	0.838983	1716	goodH	0.514691	0.781226	0.390613	FALSE
V11717	0.511855	0.541013	2	0	0	64378	0.145799	0.154168	0.011414	0.0740361	0.188054	0.0139258	0.0740521	0.920833	1717	goodH	0.514691	0.587232	0.706384	FALSE
V11718	0.511855	0.541013	2	0	0	64386	0.0165278	-0.0124143	-0.000102922	0.00829059	0.0431554	0.00035791	0.00829352	0.991667	1718	lowH	0.522746	0.153338	0.923331	FALSE
V11719	0.511855	0.541013	2	0	0	64390	0.118106	0.363091	0.0221428	0.0609841	0.383828	0.0234105	0.0609922	0.936975	1719	goodH	0.514691	0.983818	0.491909	FALSE
V11720	0.511855	0.541013	2	0	0	64401	0.04875	0.143846	0.00355917	0.024743	0.182075	0.00450621	0.0247493	0.975	1720	lowH	0.514691	0.571531	0.714235	FALSE
V11721	0.511855	0.541013	2	0	0	64419	0.0248923	0.126716	0.00159896	0.0126185	0.167777	0.00211766	0.0126219	0.987395	1721	lowH	0.514691	0.533278	0.733361	FALSE
V11722	0.511855	0.541013	2	0	0	64425	0.107344	0.413189	0.0229988	0.0556616	0.436691	0.0243102	0.0556691	0.943089	1722	goodH	0.514691	0.892234	0.446117	FALSE
V11723	0.511855	0.541013	2	0	0	64429	0.015999	0.053066	0.000427912	0.00806377	0.100166	0.000807938	0.008066	0.991935	1723	lowH	0.514691	0.338032	0.830984	FALSE
V11724	0.511855	0.541013	2	0	0	64431	0.12866	0.347491	0.0230624	0.0663683	0.374478	0.0248575	0.066379	0.930894	1724	goodH	0.514691	0.999032	0.500484	FALSE
V11725	0.511855	0.541013	2	0	0	64438	0.118922	0.343272	0.0210375	0.0612851	0.36434	0.0223312	0.0612922	0.936508	1725	goodH	0.514691	0.980097	0.509951	FALSE
V11726	0.511855	0.541013	2	0	0	64458	0.352032	0.693837	0.12982	0.187104	0.720164	0.134767	0.187134	0.772	1726	goodH	0.514691	0.528351	0.264176	FALSE
V11727	0.511855	0.541013	2	0	0	64469	0.0392	0.221374	0.00442972	0.0200101	0.25051	0.0050136	0.0200136	0.98	1727	lowH	0.514691	0.741263	0.629368	FALSE
V11728	0.511855	0.541013	2	0	0	64504	0.140448	0.327968	0.0237219	0.0723298	0.354828	0.0256689	0.0723416	0.924	1728	goodH	0.514691	0.962009	0.518996	FALSE
V11729	0.511855	0.541013	2	0	0	64521	0.115392	0.376189	0.0224455	0.0596653	0.402498	0.0240189	0.0596746	0.938525	1729	goodH	0.514691	0.950447	0.475223	FALSE
V11730	0.511855	0.541013	2	0	0	64527	0.164069	0.10181	0.00845763	0.0830728	0.155725	0.0129405	0.0830986	0.0901639	1730	goodH	0.514691	0.500237	0.749881	FALSE
V11731	0.511855	0.541013	2	0	0	64530	0.456463	0.247405	0.0578276	0.233737	0.286681	0.0670254	0.233798	0.647541	1731	goodH	0.514691	0.822669	0.588666	FALSE
V11732	0.511855	0.541013	2	0	0	64542	0.102465	0.432916	0.0230538	0.0532524	0.456296	0.0243029	0.0532613	0.945833	1732	goodH	0.514691	0.86048	0.43024	FALSE
V11733	0.511855	0.541013	2	0	0	64605	0.099723	0.286596	0.0146736	0.0511998	0.309477	0.0158484	0.0512102	0.947368	1733	lowH	0.514691	0.871246	0.564377	FALSE
V11734	0.511855	0.541013	2	0	0	64635	0.0176977	0.127628	0.00114572	0.00897701	0.171506	0.00154025	0.00898073	0.991071	1734	lowH	0.514691	0.543352	0.728324	FALSE
V11735	0.511855	0.541013	2	0	0	64650	0.0353867	0.052208	0.00093165	0.017845	0.10456	0.00186685	0.0178544	0.981982	1735	lowH	0.514691	0.351476	0.824262	FALSE
V11736	0.511855	0.541013	2	0	0	64677	0.156521	0.109119	0.00865351	0.079303	0.157345	0.0124844	0.0793439	0.914414	1736	goodH	0.514691	0.504722	0.747639	FALSE
V11737	0.511855	0.541013	2	0	0	64723	0.0933913	0.157906	0.00750323	0.0475171	0.20695	0.00983831	0.0475395	0.950893	1737	lowH	0.514691	0.635724	0.682138	FALSE
V11738	0.511855	0.541013	2	0	0	64740	0.0172401	0.100284	0.000874888	0.00872411	0.14596	0.00127382	0.00872724	0.991304	1738	lowH	0.514691	0.47292	0.76354	FALSE
V11739	0.511855	0.541013	2	0	0	64765	0.0745764	0.391201	0.0150979	0.0385937	0.40316	0.0155609	0.0385973	0.961207	1739	lowH	0.514691	0.949284	0.474642	FALSE
V11740	0.511855	0.541013	2	0	0	64776	0.0253123	0.150847	0.00193942	0.0128569	0.19003	0.0024439	0.0128606	0.987179	1740	lowH	0.514691	0.592383	0.703808	FALSE
V11741	0.511855	0.541013	2	0	0	64860	0.071614	0.355488	0.013129	0.0369324	0.370696	0.0136919	0.0369357	0.96281	1741	lowH	0.514691	0.99201	0.503995	FALSE
V11742	0.511855	0.541013	2	0	0	64861	0.372925	0.838444	0.168189	0.200596	0.855817	0.171691	0.200617	0.752066	1742	goodH	0.514691	0.411177	0.205589	FALSE
V11743	0.511855	0.541013	2	0	0	64875	0.372959	0.832501	0.166832	0.200399	0.849146	0.170183	0.200417	0.752033	1743	goodH	0.514691	0.416278	0.208139	FALSE
V11744	0.511855	0.541013	2	0	0	64876	0.372959	0.832501	0.166832	0.200399	0.849146	0.170183	0.200417	0.752033	1744	goodH	0.514691	0.416278	0.208139	FALSE
V11745	0.511855	0.541013	2	0	0	64902	0.111135	0.394889	0.0227176	0.057529	0.418373	0.0240716	0.0575361	0.940945	1745	goodH	0.514691	0.922962	0.461481	FALSE
V11746	0.511855	0.541013	2	0	0	64950	0.203672	0.842319	0.0922535	0.109523	0.85673	0.0938393	0.109532	0.884921	1746	goodH	0.514691	0.410483	0.205242	FALSE
V11747	0.511855	0.541013	2	0	0	64953	0.18	0.624366	0.05939	0.0951205	0.65256	0.0620829	0.0951375	0.9	1747	goodH	0.514691	0.598676	0.299338	FALSE
V11748	0.511855	0.541013	2	0	0	64956	0.139424	0.155503	0.0110081	0.0707902	0.187835	0.0132992	0.0708028	0.924603	1748	goodH	0.514691	0.586659	0.706671	FALSE
V11749	0.511855	0.541013	2	0	0	65040	0.0169479	-0.0142759	-0.000121358	0.00850092	0.0429899	0.000365616	0.0085047	0.991453	1749	lowH	0.522805	0.152773	0.923613	FALSE
V11750	0.511855	0.541013	2	0	0	65043	0.0973044	0.331331	0.0166049	0.0501156	0.348868	0.0174861	0.0501225	0.948718	1750	lowH	0.514691	0.95051	0.524745	FALSE
V11751	0.511855	0.541013	2	0	0	65059	0.100556	0.428313	0.0223914	0.052278	0.455255	0.0238051	0.0522896	0.946903	1751	goodH	0.514691	0.862139	0.43107	FALSE
V11752	0.511855	0.541013	2	0	0	65065	0.359319	0.821452	0.158871	0.193402	0.841663	0.162807	0.193435	0.765217	1752	goodH	0.514691	0.422076	0.211038	FALSE
V11753	0.511855	0.541013	2	0	0	65067	0.0175425	0.0138343	0.000122012	0.00881952	0.0700696	0.000618313	0.00882427	0.99115	1753	lowH	0.515645	0.242958	0.878521	FALSE
V11754	0.511855	0.541013	2	0	0	65071	0.101403	0.430087	0.0226868	0.0527493	0.45708	0.0241167	0.0527625	0.946429	1754	goodH	0.514691	0.859235	0.429618	FALSE
V11755	0.511855	0.541013	2	0	0	65098	0.109335	0.432419	0.0246041	0.0568988	0.457456	0.0260353	0.0569133	0.941964	1755	goodH	0.514691	0.858639	0.429319	FALSE
V11756	0.511855	0.541013	2	0	0	99327	0.421435	0.196834	0.0424063	0.215442	0.258369	0.0557032	0.215596	0.301802	1756	goodH	0.514691	0.759416	0.620292	FALSE
V11757	0.511855	0.541013	2	0	0	99344	0.426299	0.198385	0.0432396	0.217958	0.257509	0.0561678	0.21812	0.308036	1757	goodH	0.514691	0.757443	0.621279	FALSE
V11758	0.511855	0.541013	2	0	0	99348	0.440442	0.184102	0.041403	0.224892	0.244553	0.0550372	0.225053	0.327434	1758	goodH	0.514691	0.727326	0.636337	FALSE
V11759	0.511855	0.541013	2	0	0	99378	0.243194	0.796391	0.103775	0.130307	0.801135	0.104397	0.130311	0.858333	1759	goodH	0.514691	0.454908	0.227454	FALSE
V11760	0.511855	0.541013	2	0	0	99400	0.495082	0.304131	0.0775264	0.254911	0.352103	0.0897835	0.254992	0.549587	1760	goodH	0.514691	0.956767	0.521617	FALSE
V11761	0.511855	0.541013	2	0	0	99402	0.00816313	0.0862508	0.000355799	0.00412516	0.130937	0.000540293	0.00412636	0.995902	1761	lowH	0.514691	0.429922	0.785039	FALSE
V11762	0.511855	0.541013	2	0	0	99444	0.0392	0.150282	0.00299559	0.0199331	0.207597	0.00413936	0.0199394	0.98	1762	lowH	0.514691	0.637356	0.681322	FALSE
V11763	0.511855	0.541013	2	0	0	99447	0.0398242	0.0926321	0.00186503	0.0201337	0.135448	0.0027279	0.0201398	0.979675	1763	lowH	0.514691	0.442959	0.778521	FALSE
V11764	0.511855	0.541013	2	0	0	99462	0.0472164	0.197815	0.00476564	0.0240914	0.247038	0.00595323	0.0240984	0.975806	1764	lowH	0.514691	0.73316	0.63342	FALSE
V11765	0.511855	0.541013	2	0	0	99465	0.444444	0.135917	0.0306763	0.2257	0.189467	0.0427783	0.225782	0.333333	1765	goodH	0.514691	0.590917	0.704541	FALSE
V11766	0.511855	0.541013	2	0	0	99474	0.015747	0.172955	0.00138506	0.00800818	0.20731	0.00166049	0.0080097	0.992063	1766	lowH	0.514691	0.636632	0.681684	FALSE
V11767	0.511855	0.541013	2	0	0	99483	0.139424	0.488595	0.0355289	0.0727163	0.504806	0.0367109	0.0727228	0.924603	1767	goodH	0.514691	0.786684	0.393342	FALSE
V11768	0.511855	0.541013	2	0	0	99495	0.054432	0.221104	0.0061426	0.0277815	0.249822	0.00694154	0.027786	0.972	1768	lowH	0.514691	0.739661	0.630169	FALSE
V11769	0.511855	0.541013	2	0	0	99498	0.054432	0.221104	0.0061426	0.0277815	0.249822	0.00694154	0.027786	0.972	1769	lowH	0.514691	0.739661	0.630169	FALSE
V11770	0.511855	0.541013	2	0	0	99510	0.0900242	0.349909	0.0162341	0.0463952	0.364387	0.0169072	0.0463989	0.952756	1770	lowH	0.514691	0.980186	0.509907	FALSE
V11771	0.511855	0.541013	2	0	0	99526	0.0464853	0.198967	0.00471898	0.0237174	0.247289	0.00586661	0.0237238	0.97619	1771	lowH	0.514691	0.733746	0.633127	FALSE
V11772	0.511855	0.541013	2	0	0	99528	0.48	0.182872	0.0447294	0.244594	0.232345	0.0568457	0.24466	0.6	1772	goodH	0.514691	0.698284	0.650858	FALSE
V11773	0.511855	0.541013	2	0	0	99549	0.023712	0.129369	0.00155491	0.0120192	0.168174	0.00202175	0.0120218	0.988	1773	lowH	0.514691	0.534354	0.732823	FALSE
V11774	0.511855	0.541013	2	0	0	99552	0.362812	0.0867894	0.0159372	0.18363	0.152316	0.0279794	0.183693	0.761905	1774	goodH	0.514691	0.490756	0.754622	FALSE
V11775	0.511855	0.541013	2	0	0	99554	0.0699467	0.0805571	0.00284553	0.0353232	0.123316	0.004357	0.0353321	0.96371	1775	lowH	0.514691	0.407648	0.796176	FALSE
V11776	0.511855	0.541013	2	0	0	99561	0.418704	0.181771	0.0387971	0.21344	0.236113	0.0504123	0.21351	0.298387	1776	goodH	0.514691	0.707317	0.646341	FALSE
V11777	0.511855	0.541013	2	0	0	99570	0.472652	0.188843	0.045493	0.240904	0.234596	0.0565297	0.240966	0.616935	1777	goodH	0.514691	0.703688	0.648156	FALSE
V11778	0.511855	0.541013	2	0	0	99594	0.007968	0.0576627	0.000231652	0.00401737	0.104136	0.000418468	0.00401847	0.996	1778	lowH	0.514691	0.350185	0.824908	FALSE
V11779	0.511855	0.541013	2	0	0	99641	0.429688	0.624449	0.141697	0.226915	0.652152	0.148005	0.226949	0.6875	1779	goodH	0.514691	0.599128	0.299564	FALSE
V11780	0.511855	0.541013	2	0	0	99654	0.0307617	-0.00958093	-0.000147828	0.0154294	0.0417892	0.000644958	0.0154336	0.015625	1780	lowH	0.523681	0.148669	0.925665	FALSE
V11781	0.511855	0.541013	2	0	0	99681	0.131688	0.280276	0.0189185	0.0674995	0.300292	0.0202718	0.0675069	0.929134	1781	goodH	0.514691	0.851919	0.57404	FALSE
V11782	0.511855	0.541013	2	0	0	99736	0.0307617	0.136296	0.00213454	0.0156611	0.224376	0.00351561	0.0156684	0.984375	1782	lowH	0.514691	0.678967	0.660516	FALSE
V11783	0.511855	0.541013	2	0	0	99747	0.206909	0.810806	0.0899551	0.110945	0.82646	0.0916994	0.110954	0.882812	1783	goodH	0.514691	0.434105	0.217053	FALSE
V11784	0.511855	0.541013	2	0	0	99777	0.21286	0.749694	0.0851672	0.113603	0.773398	0.087871	0.113617	0.878906	1784	goodH	0.514691	0.478839	0.239419	FALSE
V11785	0.511855	0.541013	2	0	0	99795	0.0750732	0.280916	0.0108109	0.0384844	0.302483	0.0116422	0.0384888	0.960938	1785	lowH	0.514691	0.856559	0.57172	FALSE
V11786	0.511855	0.541013	2	0	0	99804	0.0822449	0.317961	0.0134432	0.0422794	0.335684	0.0141938	0.0422833	0.957031	1786	lowH	0.514691	0.92462	0.53769	FALSE
V11787	0.511855	0.541013	2	0	0	99837	0.0231628	0.107468	0.00125956	0.0117204	0.147521	0.00172937	0.0117229	0.988281	1787	lowH	0.514691	0.477321	0.761339	FALSE
V11788	0.511855	0.541013	2	0	0	99855	0.123993	0.155383	0.00979141	0.0630147	0.200432	0.0126331	0.0630297	0.933594	1788	goodH	0.514691	0.619187	0.690406	FALSE
V11789	0.511855	0.541013	2	0	0	99888	0.0893555	0.487214	0.0226882	0.0465673	0.496722	0.0231321	0.0465696	0.953125	1789	lowH	0.514691	0.798528	0.399264	FALSE
V11790	0.511855	0.541013	2	0	0	99891	0.0457764	0.0872651	0.00201814	0.0231266	0.128691	0.00297684	0.0231317	0.976562	1790	lowH	0.514691	0.423391	0.788305	FALSE
V11791	0.511855	0.541013	2	0	0	99981	0.356656	0.780784	0.149025	0.190866	0.802191	0.153129	0.190888	0.767717	1791	goodH	0.514691	0.454022	0.227011	FALSE
V11792	0.511855	0.541013	2	0	0	99990	0.118048	0.0874645	0.00521847	0.0596639	0.133814	0.00798592	0.0596792	0.937008	1792	goodH	0.514691	0.43825	0.780875	FALSE
V11793	0.511855	0.541013	2	0	0	99999	0.0535991	0.0468902	0.0012659	0.0269972	0.0924238	0.00249578	0.0270037	0.972441	1793	lowH	0.514691	0.314078	0.842961	FALSE
V11794	0.511855	0.541013	2	0	0	100028	0.0779959	0.263478	0.0105231	0.0399392	0.287638	0.0114897	0.039945	0.95935	1794	lowH	0.514691	0.82475	0.587625	FALSE
V11795	0.511855	0.541013	2	0	0	100035	0.069408	0.356853	0.012774	0.0357963	0.371499	0.0132994	0.0357994	0.964	1795	lowH	0.514691	0.993504	0.503248	FALSE
V11796	0.511855	0.541013	2	0	0	100061	0.438048	0.242423	0.0543565	0.224222	0.285204	0.0639646	0.224276	0.324	1796	goodH	0.514691	0.819451	0.590275	FALSE
V11797	0.511855	0.541013	2	0	0	100064	0.492683	0.313991	0.079643	0.253648	0.353555	0.0896982	0.253704	0.560484	1797	goodH	0.514691	0.959562	0.520219	FALSE
V11798	0.511855	0.541013	2	0	0	100071	0.169509	0.337445	0.0294827	0.0873704	0.365778	0.0319634	0.0873848	0.906504	1798	goodH	0.514691	0.982805	0.508598	FALSE
V11799	0.511855	0.541013	2	0	0	100113	0.425288	0.264911	0.0577828	0.218122	0.304373	0.0664087	0.218182	0.693277	1799	goodH	0.514691	0.860546	0.569727	FALSE
V11800	0.511855	0.541013	2	0	0	100130	0.0824911	0.120244	0.0050266	0.0418034	0.161357	0.00674768	0.0418182	0.956897	1800	lowH	0.514691	0.515769	0.742115	FALSE
V11801	0.511855	0.541013	2	0	0	19816	0.303361	0.695449	0.112213	0.161354	0.720372	0.116255	0.161382	0.813559	1801	goodH	0.514691	0.528149	0.264075	FALSE
V11802	0.511855	0.541013	2	0	0	19836	0.0319915	0.0650417	0.00105404	0.0162056	0.16433	0.00266455	0.0162147	0.98374	1802	lowH	0.514691	0.523901	0.738049	FALSE
V11803	0.511855	0.541013	2	0	0	59741	0.394449	0.262098	0.0530851	0.202539	0.312374	0.0632975	0.202634	0.27027	1803	goodH	0.514691	0.877273	0.561363	FALSE
V11804	0.511855	0.541013	2	0	0	59898	0.477557	0.449848	0.111904	0.24876	0.485247	0.120739	0.24882	0.605932	1804	goodH	0.514691	0.815644	0.407822	FALSE
V11805	0.511855	0.541013	2	0	0	59939	0.46142	0.285364	0.067655	0.237083	0.33077	0.0784397	0.237143	0.361111	1805	goodH	0.514691	0.914808	0.542596	FALSE
V11806	0.511855	0.541013	2	0	0	59978	0.0828632	0.274009	0.0116339	0.0424581	0.296205	0.0125778	0.0424633	0.956693	1806	lowH	0.514691	0.843212	0.578394	FALSE
V11807	0.511855	0.541013	2	0	0	59990	0.0828632	0.274009	0.0116339	0.0424581	0.296205	0.0125778	0.0424633	0.956693	1807	lowH	0.514691	0.843212	0.578394	FALSE
V11808	0.511855	0.541013	2	0	0	59991	0.015624	-0.0135314	-0.000106016	0.00783485	0.0390584	0.000306105	0.00783712	0.992126	1808	lowH	0.524803	0.139301	0.93035	FALSE
V11809	0.511855	0.541013	2	0	0	59996	0.0312421	0.208927	0.00332842	0.0159311	0.239273	0.00381252	0.0159337	0.984127	1809	lowH	0.514691	0.714847	0.642577	FALSE
V11810	0.511855	0.541013	2	0	0	60029	0.196168	0.870932	0.0920762	0.105721	0.884152	0.0934804	0.105729	0.889764	1810	goodH	0.514691	0.390196	0.195098	FALSE
V11811	0.511855	0.541013	2	0	0	60062	0.0231628	0.042963	0.000502439	0.0116947	0.123573	0.00144576	0.0116997	0.988281	1811	lowH	0.514691	0.408404	0.795798	FALSE
V11812	0.511855	0.541013	2	0	0	60071	0.206909	0.101011	0.0105779	0.10472	0.150865	0.0158026	0.104747	0.882812	1812	goodH	0.514691	0.486702	0.756649	FALSE
V11813	0.511855	0.541013	2	0	0	60092	0.358887	0.798111	0.153476	0.192299	0.818635	0.15744	0.19232	0.765625	1813	goodH	0.514691	0.440429	0.220215	FALSE
V11814	0.511855	0.541013	2	0	0	60101	0.284668	0.320068	0.0468966	0.146521	0.351324	0.0514846	0.146545	0.828125	1814	goodH	0.514691	0.955262	0.522369	FALSE
V11815	0.511855	0.541013	2	0	0	60105	0.5	0.467439	0.121809	0.260589	0.498774	0.129996	0.260632	0.5	1815	goodH	0.514691	0.795504	0.397752	FALSE
V11816	0.511855	0.541013	2	0	0	60137	0.226083	0.660393	0.0790181	0.119653	0.676659	0.0809714	0.119663	0.870079	1816	goodH	0.514691	0.572593	0.286297	FALSE
V11817	0.511855	0.541013	2	0	0	60146	0.194824	0.871174	0.0914725	0.104999	0.884266	0.0928536	0.105006	0.890625	1817	goodH	0.514691	0.390114	0.195057	FALSE
V11818	0.511855	0.541013	2	0	0	60168	0.482422	0.399182	0.0998069	0.250029	0.43333	0.108365	0.250074	0.59375	1818	goodH	0.514691	0.897795	0.448897	FALSE
V11819	0.511855	0.541013	2	0	0	60170	0.023343	0.0191056	0.000224185	0.011734	0.0682358	0.000800885	0.011737	0.988189	1819	lowH	0.515645	0.236993	0.881504	FALSE
V11820	0.511855	0.541013	2	0	0	60194	0.224579	0.744752	0.0891808	0.119746	0.762415	0.0913045	0.119757	0.871094	1820	goodH	0.514691	0.48866	0.24433	FALSE
V11821	0.511855	0.541013	2	0	0	60201	0.0155029	0.0349433	0.00027263	0.00780207	0.082337	0.00064256	0.00780402	0.992188	1821	lowH	0.514691	0.282351	0.858825	FALSE
V11822	0.511855	0.541013	2	0	0	60206	0.196168	0.875617	0.0926278	0.105786	0.888357	0.0939822	0.105793	0.889764	1822	goodH	0.514691	0.387175	0.193587	FALSE
V11823	0.511855	0.541013	2	0	0	60258	0.237615	0.712009	0.0900075	0.126414	0.73036	0.0923377	0.126428	0.862205	1823	goodH	0.514691	0.518487	0.259244	FALSE
V11824	0.511855	0.541013	2	0	0	60303	0.015747	-0.00901628	-7.12e-05	0.00789944	0.0435363	0.000344012	0.00790173	0.992063	1824	lowH	0.522525	0.154638	0.922681	FALSE
V11825	0.511855	0.541013	2	0	0	60305	0.197531	0.875379	0.0932434	0.106518	0.888245	0.0946206	0.106525	0.888889	1825	goodH	0.514691	0.387255	0.193628	FALSE
V11826	0.511855	0.541013	2	0	0	60308	0.091392	0.340453	0.0160245	0.0470682	0.356073	0.0167612	0.0470723	0.952	1826	lowH	0.514691	0.964394	0.517803	FALSE
V11827	0.511855	0.541013	2	0	0	60318	0.198912	0.875226	0.0939444	0.107337	0.888212	0.0953461	0.107346	0.888	1827	goodH	0.514691	0.387279	0.193639	FALSE
V11828	0.511855	0.541013	2	0	0	60333	0.125819	0.428793	0.0279989	0.0652969	0.447026	0.0291924	0.0653035	0.93254	1828	goodH	0.514691	0.875351	0.437676	FALSE
V11829	0.511855	0.541013	2	0	0	60335	0.046848	0.198497	0.00474525	0.023906	0.247282	0.00591334	0.0239133	0.976	1829	lowH	0.514691	0.733731	0.633134	FALSE
V11830	0.511855	0.541013	2	0	0	60336	0.015872	0.0535549	0.000428432	0.00799986	0.100232	0.000802064	0.00800206	0.992	1830	lowH	0.514691	0.338236	0.830882	FALSE
V11831	0.511855	0.541013	2	0	0	60348	0.173568	0.105488	0.00926471	0.0878272	0.146637	0.0128821	0.08785	0.904	1831	goodH	0.514691	0.47483	0.762585	FALSE
V11832	0.511855	0.541013	2	0	0	60360	0.062435	0.145995	0.00463118	0.0317215	0.1958	0.00621303	0.0317315	0.967742	1832	lowH	0.514691	0.607316	0.696342	FALSE
V11833	0.511855	0.541013	2	0	0	60390	0.0248923	0.111823	0.00140965	0.012606	0.15452	0.00194855	0.0126103	0.987395	1833	lowH	0.514691	0.496893	0.751554	FALSE
V11834	0.511855	0.541013	2	0	0	60395	0.299444	0.312662	0.0481856	0.154114	0.346261	0.0533755	0.154148	0.816667	1834	goodH	0.514691	0.945441	0.52728	FALSE
V11835	0.511855	0.541013	2	0	0	60404	0.0491491	0.150805	0.00376467	0.0249639	0.188657	0.00471104	0.0249714	0.97479	1835	lowH	0.514691	0.588807	0.705597	FALSE
V11836	0.511855	0.541013	2	0	0	60431	0.353908	0.421948	0.0777319	0.184222	0.462661	0.0852669	0.184297	0.77027	1836	goodH	0.514691	0.850417	0.425208	FALSE
V11837	0.511855	0.541013	2	0	0	60439	0.0347717	0.114709	0.00202127	0.0176208	0.159175	0.00280612	0.0176291	0.982301	1837	lowH	0.514691	0.509771	0.745115	FALSE
V11838	0.511855	0.541013	2	0	0	60440	0.102264	0.376289	0.0199095	0.0529102	0.389597	0.0206166	0.0529176	0.945946	1838	goodH	0.514691	0.973382	0.486691	FALSE
V11839	0.511855	0.541013	2	0	0	60446	0.21875	0.897957	0.106665	0.118786	0.909814	0.108087	0.118802	0.875	1839	goodH	0.514691	0.37212	0.18606	FALSE
V11840	0.511855	0.541013	2	0	0	66963	0.381437	0.466796	0.0928555	0.198921	0.491345	0.0977581	0.19896	0.743478	1840	goodH	0.514691	0.806504	0.403252	FALSE
V11841	0.511855	0.541013	2	0	0	66965	0.151569	0.416429	0.032805	0.0787768	0.448244	0.0353216	0.0787999	0.917391	1841	goodH	0.514691	0.873383	0.436692	FALSE
V11842	0.511855	0.541013	2	0	0	67001	0.0319915	0.0117031	0.000188119	0.0160743	0.0629873	0.00101279	0.0160792	0.98374	1842	lowH	0.515913	0.219806	0.890097	FALSE
V11843	0.511855	0.541013	2	0	0	67004	0.400026	0.522846	0.109461	0.209356	0.544602	0.11403	0.209382	0.723577	1843	goodH	0.514691	0.730893	0.365447	FALSE
V11844	0.511855	0.541013	2	0	0	67052	0.0310001	0.00753435	0.000117305	0.0155693	0.0576049	0.000897104	0.0155734	0.984252	1844	lowH	0.517891	0.202007	0.898997	FALSE
V11845	0.511855	0.541013	2	0	0	67064	0.0385951	0.10721	0.00209364	0.0195285	0.147186	0.00287493	0.0195326	0.980315	1845	lowH	0.514691	0.476377	0.761812	FALSE
V11846	0.511855	0.541013	2	0	0	67070	0.023343	0.094047	0.00110975	0.0118	0.135743	0.00160211	0.0118025	0.988189	1846	lowH	0.514691	0.443808	0.778096	FALSE
V11847	0.511855	0.541013	2	0	0	67072	0.0907029	0.121381	0.00557628	0.0459402	0.158733	0.00729373	0.0459496	0.952381	1847	lowH	0.514691	0.508553	0.745724	FALSE
V11848	0.511855	0.541013	2	0	0	67073	0.215766	0.791794	0.0914748	0.115529	0.807977	0.0933527	0.115539	0.876984	1848	goodH	0.514691	0.449192	0.224596	FALSE
V11849	0.511855	0.541013	2	0	0	67112	0.111961	0.189307	0.0107897	0.0569961	0.219203	0.0124958	0.0570055	0.940476	1849	goodH	0.514691	0.666276	0.666862	FALSE
V11850	0.511855	0.541013	2	0	0	67117	0.133632	0.432238	0.0299967	0.0693985	0.455389	0.0316073	0.0694073	0.928	1850	goodH	0.514691	0.861926	0.430963	FALSE
V11851	0.511855	0.541013	2	0	0	67125	0.215668	0.814916	0.0943449	0.115773	0.830883	0.096203	0.115784	0.877049	1851	goodH	0.514691	0.43057	0.215285	FALSE
V11852	0.511855	0.541013	2	0	0	67127	0.165289	0.488068	0.0421349	0.08633	0.517447	0.0446796	0.0863463	0.909091	1852	goodH	0.514691	0.768516	0.384258	FALSE
V11853	0.511855	0.541013	2	0	0	67132	0.396694	0.523967	0.108832	0.207707	0.54739	0.113713	0.207737	0.727273	1853	goodH	0.514691	0.727137	0.363569	FALSE
V11854	0.511855	0.541013	2	0	0	67144	0.0566319	0.0554533	0.00158328	0.0285516	0.102753	0.00293477	0.0285614	0.970833	1854	lowH	0.514691	0.345962	0.827019	FALSE
V11855	0.511855	0.541013	2	0	0	67150	0.0255276	0.150452	0.00195099	0.0129675	0.190039	0.0024651	0.0129716	0.987069	1855	lowH	0.514691	0.592406	0.703797	FALSE
V11856	0.511855	0.541013	2	0	0	67153	0.0170927	0.0286168	0.000246156	0.00860181	0.0816702	0.000702779	0.00860508	0.991379	1856	lowH	0.514691	0.280232	0.859884	FALSE
V11857	0.511855	0.541013	2	0	0	67625	0.0178557	0.0349284	0.000314111	0.00899301	0.0898785	0.0008088	0.00899881	0.990991	1857	lowH	0.514691	0.306128	0.846936	FALSE
V11858	0.511855	0.541013	2	0	0	67628	0.026427	0.0351544	0.000467873	0.0133091	0.089286	0.00118902	0.013317	0.986607	1858	lowH	0.514691	0.304272	0.847864	FALSE
V11859	0.511855	0.541013	2	0	0	67638	0.312353	0.745755	0.124784	0.167325	0.767706	0.128488	0.167366	0.806306	1859	goodH	0.514691	0.483904	0.241952	FALSE
V11860	0.511855	0.541013	2	0	0	67639	0.0440305	0.136897	0.0030607	0.0223577	0.179419	0.00401349	0.0223693	0.977477	1860	lowH	0.514691	0.564502	0.717749	FALSE
V11861	0.511855	0.541013	2	0	0	67641	0.0440305	0.111482	0.00249644	0.0223932	0.204633	0.00458741	0.0224177	0.977477	1861	lowH	0.514691	0.629869	0.685066	FALSE
V11862	0.511855	0.541013	2	0	0	67642	0.126004	0.519823	0.0343714	0.0661212	0.540267	0.0357318	0.0661372	0.932432	1862	goodH	0.514691	0.736773	0.368387	FALSE
V11863	0.511855	0.541013	2	0	0	67648	0.0178557	-0.0417285	-0.000374683	0.00897906	0.0816644	0.000734378	0.00899264	0.990991	1863	lowH	0.514691	0.280214	0.859893	FALSE
V11864	0.511855	0.541013	2	0	0	67667	0.390007	0.462866	0.0942457	0.203614	0.487301	0.0992486	0.20367	0.734513	1864	goodH	0.514691	0.812554	0.406277	FALSE
V11865	0.511855	0.541013	2	0	0	67681	0.0852997	0.105642	0.00456321	0.0431949	0.149904	0.00647838	0.0432169	0.955357	1865	lowH	0.514691	0.484012	0.757994	FALSE
V11866	0.511855	0.541013	2	0	0	67702	0.292968	0.661749	0.102872	0.155455	0.676318	0.105151	0.155476	0.821739	1866	goodH	0.514691	0.572955	0.286477	FALSE
V11867	0.511855	0.541013	2	0	0	27665	0.0530579	0.108655	0.00292033	0.0268771	0.154463	0.00415363	0.0268907	0.0272727	1867	lowH	0.514691	0.496734	0.751633	FALSE
V11868	0.511855	0.541013	2	0	0	27677	0.134876	1	0.0738595	0.0738595	1	0.0738595	0.0738595	0.927273	1868	goodH	0.514691	0.314983	0.157491	FALSE
V11869	0.511855	0.541013	2	0	0	6906	0.0385951	0.172541	0.00338609	0.0196248	0.206044	0.00404428	0.0196283	0.980315	1869	lowH	0.514691	0.633437	0.683282	FALSE
V11870	0.511855	0.541013	2	0	0	6909	0.124899	0.403946	0.0261177	0.0646564	0.418256	0.027045	0.0646613	0.933071	1870	goodH	0.514691	0.923161	0.461581	FALSE
V11871	0.511855	0.541013	2	0	0	6925	0.0907029	0.486687	0.0230074	0.0472734	0.496372	0.0234664	0.047276	0.952381	1871	lowH	0.514691	0.799045	0.399522	FALSE
V11872	0.511855	0.541013	2	0	0	6939	0.354371	0.715569	0.134921	0.18855	0.73626	0.138838	0.188572	0.769841	1872	goodH	0.514691	0.512864	0.256432	FALSE
V11873	0.511855	0.541013	2	0	0	6942	0.476074	0.335263	0.0822734	0.2454	0.368937	0.0905532	0.245443	0.609375	1873	goodH	0.514691	0.988728	0.505636	FALSE
V11874	0.511855	0.541013	2	0	0	6944	0.10416	0.420449	0.0227055	0.054003	0.435043	0.0234955	0.0540074	0.944882	1874	goodH	0.514691	0.894956	0.447478	FALSE
V11875	0.511855	0.541013	2	0	0	6963	0.10416	0.420449	0.0227055	0.054003	0.435043	0.0234955	0.0540074	0.944882	1875	goodH	0.514691	0.894956	0.447478	FALSE
V11876	0.511855	0.541013	2	0	0	6996	0.0307617	0.00394796	6.1e-05	0.015445	0.0539859	0.000834033	0.0154491	0.984375	1876	lowH	0.51853	0.189939	0.90503	FALSE
V11877	0.511855	0.541013	2	0	0	7023	0.189999	0.668801	0.0674004	0.100778	0.696756	0.0702297	0.100795	0.893701	1877	goodH	0.514691	0.551713	0.275857	FALSE
V11878	0.511855	0.541013	2	0	0	7080	0.118922	0.362378	0.0222451	0.0613866	0.381549	0.0234247	0.0613937	0.936508	1878	goodH	0.514691	0.98797	0.493985	FALSE
V11879	0.511855	0.541013	2	0	0	7088	0.103394	0.101428	0.0053125	0.0523769	0.162662	0.00852247	0.0523938	0.945312	1879	goodH	0.514691	0.519344	0.740328	FALSE
V11880	0.511855	0.541013	2	0	0	7113	0.378876	0.112004	0.0214937	0.191901	0.160023	0.0307164	0.19195	0.253906	1880	goodH	0.514691	0.512103	0.743948	FALSE
V11881	0.511855	0.541013	2	0	0	7134	0.200897	0.685617	0.0731175	0.106645	0.712006	0.0759424	0.10666	0.886719	1881	goodH	0.514691	0.536379	0.268189	FALSE
V11882	0.511855	0.541013	2	0	0	7158	0.0822449	0.140962	0.00588904	0.0417777	0.195201	0.00815738	0.0417896	0.957031	1882	lowH	0.514691	0.605773	0.697113	FALSE
V11883	0.511855	0.541013	2	0	0	7171	0.21286	0.346491	0.0379945	0.109655	0.36045	0.039528	0.109663	0.878906	1883	goodH	0.514691	0.972738	0.513631	FALSE
V11884	0.511855	0.541013	2	0	0	7200	0.150604	0.711962	0.0570056	0.0800683	0.728853	0.0583632	0.0800755	0.917969	1884	goodH	0.514691	0.519934	0.259967	FALSE
V11885	0.511855	0.541013	2	0	0	7207	0.453583	0.311725	0.0727277	0.233307	0.343477	0.0801493	0.233347	0.652344	1885	goodH	0.514691	0.94	0.53	FALSE
V11886	0.511855	0.541013	2	0	0	7234	0.111135	0.138616	0.00782526	0.0564529	0.194916	0.011007	0.0564705	0.940945	1886	goodH	0.514691	0.605037	0.697482	FALSE
V11887	0.511855	0.541013	2	0	0	7248	0.0971232	0.321563	0.0160602	0.0499443	0.338624	0.0169139	0.049949	0.948819	1887	lowH	0.514691	0.930448	0.534776	FALSE
V11888	0.511855	0.541013	2	0	0	7253	0.015624	0.0435758	0.000342871	0.0078684	0.0904958	0.000712242	0.00787044	0.992126	1888	lowH	0.514691	0.30806	0.84597	FALSE
V11889	0.511855	0.541013	2	0	0	7260	0.00784302	0.0585221	0.000231414	0.0039543	0.104163	0.000411995	0.0039553	0.996063	1889	lowH	0.514691	0.350266	0.824867	FALSE
V11890	0.511855	0.541013	2	0	0	7270	0.0310001	0.0033747	5.25e-05	0.0155645	0.053871	0.000838708	0.0155688	0.984252	1890	lowH	0.518598	0.189555	0.905223	FALSE
V11891	0.511855	0.541013	2	0	0	7275	0.4969	0.322036	0.0824636	0.25607	0.365619	0.0936466	0.256131	0.53937	1891	goodH	0.514691	0.982507	0.508747	FALSE
V11892	0.511855	0.541013	2	0	0	7277	0.131688	0.438089	0.0300022	0.0684841	0.472169	0.0323422	0.068497	0.929134	1892	goodH	0.514691	0.835602	0.417801	FALSE
V11893	0.511855	0.541013	2	0	0	7296	0.316201	0.16893	0.0271839	0.160918	0.216641	0.0348707	0.160961	0.80315	1893	goodH	0.514691	0.659945	0.670028	FALSE
V11894	0.511855	0.541013	2	0	0	7307	0.111135	0.457946	0.0264764	0.0578156	0.475144	0.0274734	0.0578211	0.940945	1894	goodH	0.514691	0.831019	0.41551	FALSE
V11895	0.511855	0.541013	2	0	0	7317	0.186368	0.683893	0.0676777	0.0989594	0.712611	0.070531	0.0989754	0.896	1895	goodH	0.514691	0.53578	0.26789	FALSE
V11896	0.511855	0.541013	2	0	0	7329	0.120708	0.491583	0.031005	0.0630717	0.524872	0.0331112	0.0630844	0.935484	1896	goodH	0.514691	0.75804	0.37902	FALSE
V11897	0.511855	0.541013	2	0	0	7330	0.369025	0.738486	0.145316	0.196775	0.761189	0.149802	0.1968	0.755906	1897	goodH	0.514691	0.489768	0.244884	FALSE
V11898	0.511855	0.541013	2	0	0	7331	0.192672	0.897676	0.0934271	0.104077	0.906324	0.0943318	0.104082	0.892	1898	goodH	0.514691	0.374528	0.187264	FALSE
V11899	0.511855	0.541013	2	0	0	7343	0.196822	0.900675	0.0958322	0.1064	0.909212	0.0967456	0.106406	0.889344	1899	goodH	0.514691	0.372534	0.186267	FALSE
V11900	0.511855	0.541013	2	0	0	36634	0.175919	0.622462	0.0578369	0.0929164	0.646525	0.0600819	0.0929305	0.902542	1900	goodH	0.514691	0.605392	0.302696	FALSE
V11901	0.511855	0.541013	2	0	0	36714	0.00829861	0.0209131	8.73e-05	0.00417328	0.0732442	0.000305782	0.00417483	0.995833	1901	lowH	0.515549	0.253238	0.873381	FALSE
V11902	0.511855	0.541013	2	0	0	36740	0.0239009	0.0790003	0.00095349	0.0120694	0.12323	0.00148767	0.0120724	0.987903	1902	lowH	0.514691	0.407395	0.796302	FALSE
V11903	0.511855	0.541013	2	0	0	36754	0.201732	0.880701	0.0958742	0.108861	0.893318	0.0972548	0.108869	0.886179	1903	goodH	0.514691	0.383641	0.19182	FALSE
V11904	0.511855	0.541013	2	0	0	36776	0.204631	0.88029	0.0972692	0.110497	0.893161	0.0986998	0.110506	0.884298	1904	goodH	0.514691	0.383752	0.191876	FALSE
V11905	0.511855	0.541013	2	0	0	36779	0.366528	0.796298	0.156645	0.196717	0.818396	0.161019	0.196749	0.758333	1905	goodH	0.514691	0.440624	0.220312	FALSE
V11906	0.511855	0.541013	2	0	0	36830	0.0166655	0.170482	0.00144518	0.00847705	0.207159	0.00175655	0.00847924	0.991597	1906	lowH	0.514691	0.63625	0.681875	FALSE
V11907	0.511855	0.541013	2	0	0	36842	0.096524	0.116285	0.00568474	0.0488862	0.156584	0.00765695	0.0488999	0.949153	1907	lowH	0.514691	0.502617	0.748692	FALSE
V11908	0.511855	0.541013	2	0	0	36857	0.49774	0.30264	0.0774628	0.255957	0.336825	0.0862317	0.256013	0.533613	1908	goodH	0.514691	0.926886	0.536557	FALSE
V11909	0.511855	0.541013	2	0	0	37044	0.0344721	0.0340051	0.000591517	0.017395	0.116004	0.00201925	0.0174067	0.982456	1909	lowH	0.514691	0.385982	0.807009	FALSE
V11910	0.511855	0.541013	2	0	0	37081	0.450288	0.701574	0.168186	0.239727	0.727776	0.174502	0.239774	0.657658	1910	goodH	0.514691	0.52097	0.260485	FALSE
V11911	0.511855	0.541013	2	0	0	37089	0.213837	0.878869	0.101618	0.115623	0.892574	0.103214	0.115636	0.878261	1911	goodH	0.514691	0.384169	0.192084	FALSE
V11912	0.511855	0.541013	2	0	0	37090	0.0521365	0.057398	0.00151175	0.0263379	0.127965	0.00337228	0.0263532	0.973214	1912	lowH	0.514691	0.421273	0.789364	FALSE
V11913	0.511855	0.541013	2	0	0	37118	0.317831	0.827713	0.141622	0.171101	0.847915	0.145102	0.171128	0.801802	1913	goodH	0.514691	0.417226	0.208613	FALSE
V11914	0.511855	0.541013	2	0	0	37135	0.110727	0.475828	0.0274958	0.0577853	0.501415	0.02898	0.0577966	0.941176	1914	goodH	0.514691	0.791631	0.395815	FALSE
V11915	0.511855	0.541013	2	0	0	37136	0.0407986	0.0350394	0.000719629	0.0205377	0.0849547	0.00174539	0.020545	0.979167	1915	lowH	0.514691	0.290641	0.854679	FALSE
V11916	0.511855	0.541013	2	0	0	37144	0.265056	0.212184	0.028704	0.135279	0.249631	0.0337773	0.135309	0.842742	1916	goodH	0.514691	0.739217	0.630392	FALSE
V11917	0.511855	0.541013	2	0	0	37145	0.292227	0.461058	0.0701838	0.152223	0.485504	0.0739169	0.152248	0.822314	1917	goodH	0.514691	0.815257	0.407629	FALSE
V11918	0.511855	0.541013	2	0	0	37158	0.174818	0.608124	0.0560511	0.0921706	0.630909	0.0581587	0.0921824	0.903226	1918	goodH	0.514691	0.623121	0.31156	FALSE
V11919	0.511855	0.541013	2	0	0	37195	0.105728	0.381129	0.0208288	0.0546502	0.399881	0.0218558	0.0546558	0.944	1919	goodH	0.514691	0.955054	0.477527	FALSE
V11920	0.511855	0.541013	2	0	0	37213	0.172336	0.609197	0.0553536	0.0908632	0.63154	0.0573908	0.0908745	0.904762	1920	goodH	0.514691	0.622395	0.311197	FALSE
V11921	0.511855	0.541013	2	0	0	37225	0.0392	0.0774469	0.00153281	0.0197917	0.121056	0.00239647	0.0197965	0.98	1921	lowH	0.514691	0.400982	0.799509	FALSE
V11922	0.511855	0.541013	2	0	0	37265	0.0317378	0.066367	0.00106266	0.0160119	0.111681	0.00178871	0.0160162	0.983871	1922	lowH	0.514691	0.373034	0.813483	FALSE
V11923	0.511855	0.541013	2	0	0	37281	0.277778	0.239132	0.0339702	0.142056	0.274541	0.0390076	0.142083	0.833333	1923	goodH	0.514691	0.795951	0.602024	FALSE
V11924	0.511855	0.541013	2	0	0	37293	0.194036	0.89748	0.094052	0.104796	0.906216	0.094972	0.104801	0.891129	1924	goodH	0.514691	0.374603	0.187301	FALSE
V11925	0.511855	0.541013	2	0	0	37298	0.201732	0.87466	0.0951586	0.108795	0.887916	0.0966081	0.108803	0.886179	1925	goodH	0.514691	0.387491	0.193745	FALSE
V11926	0.511855	0.541013	2	0	0	37316	0.0325114	0.0960648	0.00157941	0.0164411	0.139416	0.00229278	0.0164457	0.983471	1926	lowH	0.514691	0.454336	0.772832	FALSE
V11927	0.511855	0.541013	2	0	0	37318	0.0325114	0.0960648	0.00157941	0.0164411	0.139416	0.00229278	0.0164457	0.983471	1927	lowH	0.514691	0.454336	0.772832	FALSE
V11928	0.511855	0.541013	2	0	0	37358	0.207612	0.879861	0.0987018	0.112179	0.892996	0.100185	0.11219	0.882353	1928	goodH	0.514691	0.38387	0.191935	FALSE
V11929	0.511855	0.541013	2	0	0	37367	0.149207	0.559185	0.0438524	0.078422	0.580989	0.04557	0.0784353	0.918803	1929	goodH	0.514691	0.683353	0.341676	FALSE
V11930	0.511855	0.541013	2	0	0	37375	0.0771285	0.36529	0.0145515	0.0398356	0.3805	0.0151593	0.0398404	0.959821	1930	lowH	0.514691	0.989887	0.494944	FALSE
V11931	0.511855	0.541013	2	0	0	38087	0.031488	0.0397203	0.000629715	0.0158537	0.0873723	0.00138558	0.0158583	0.984	1931	lowH	0.514691	0.298263	0.850868	FALSE
V11932	0.511855	0.541013	2	0	0	38093	0.015999	0.0201856	0.000162372	0.00804393	0.0706429	0.000568423	0.00804643	0.991935	1932	lowH	0.515645	0.244819	0.87759	FALSE
V11933	0.511855	0.541013	2	0	0	38096	0.085432	0.347712	0.0153103	0.0440317	0.363046	0.015987	0.0440358	0.955285	1933	lowH	0.514691	0.977656	0.511172	FALSE
V11934	0.511855	0.541013	2	0	0	38111	0.105728	0.564353	0.0313295	0.055514	0.579725	0.0321859	0.0555192	0.944	1934	goodH	0.514691	0.684951	0.342476	FALSE
V11935	0.511855	0.541013	2	0	0	38120	0.0768	0.306273	0.0120818	0.0394479	0.325763	0.012852	0.039452	0.96	1935	lowH	0.514691	0.904719	0.547641	FALSE
V11936	0.511855	0.541013	2	0	0	38213	0.015624	0.0344714	0.000271049	0.00786303	0.0822951	0.00064726	0.00786511	0.992126	1936	lowH	0.514691	0.282218	0.858891	FALSE
V11937	0.511855	0.541013	2	0	0	38276	0.350464	0.618762	0.114466	0.184992	0.646811	0.119673	0.18502	0.773438	1937	goodH	0.514691	0.605071	0.302536	FALSE
V11938	0.511855	0.541013	2	0	0	38303	0.373024	0.3442	0.0662055	0.192346	0.372663	0.0716908	0.192375	0.751969	1938	goodH	0.514691	0.995668	0.502166	FALSE
V11939	0.511855	0.541013	2	0	0	38336	0.137421	0.555172	0.0400263	0.0720972	0.575633	0.041506	0.072105	0.925781	1939	goodH	0.514691	0.690151	0.345076	FALSE
V11940	0.511855	0.541013	2	0	0	38369	0.137421	0.555172	0.0400263	0.0720972	0.575633	0.041506	0.072105	0.925781	1940	goodH	0.514691	0.690151	0.345076	FALSE
V11941	0.511855	0.541013	2	0	0	38395	0.0893555	0.362278	0.0167088	0.0461215	0.384109	0.0177177	0.0461268	0.953125	1941	lowH	0.514691	0.983307	0.491653	FALSE
V11942	0.511855	0.541013	2	0	0	38437	0.138415	0.554698	0.0402804	0.0726168	0.575353	0.0417848	0.0726247	0.925197	1942	goodH	0.514691	0.690509	0.345255	FALSE
V11943	0.511855	0.541013	2	0	0	38440	0.023343	0.0804378	0.000948195	0.0117879	0.123483	0.00145594	0.0117906	0.988189	1943	lowH	0.514691	0.408141	0.795929	FALSE
V11944	0.511855	0.541013	2	0	0	38489	0.10817	0.379896	0.0212473	0.0559292	0.399199	0.0223297	0.0559362	0.942623	1944	goodH	0.514691	0.95626	0.47813	FALSE
V11945	0.511855	0.541013	2	0	0	38526	0.129636	0.441261	0.0297327	0.0673812	0.458735	0.0309138	0.0673892	0.930328	1945	goodH	0.514691	0.85661	0.428305	FALSE
V11946	0.511855	0.541013	2	0	0	38527	0.0325114	0.0272467	0.000445648	0.016356	0.0777906	0.00127279	0.0163617	0.983471	1946	lowH	0.515362	0.267856	0.866072	FALSE
V11947	0.511855	0.541013	2	0	0	38543	0.49881	0.524848	0.137075	0.26117	0.54634	0.142707	0.261205	0.52439	1947	goodH	0.514691	0.728549	0.364275	FALSE
V11948	0.511855	0.541013	2	0	0	38544	0.362187	0.297414	0.0553781	0.186199	0.331264	0.0616959	0.186244	0.7625	1948	goodH	0.514691	0.915799	0.542101	FALSE
V11949	0.511855	0.541013	2	0	0	38561	0.0166655	0.0640386	0.000538497	0.00840894	0.112039	0.000942491	0.00841214	0.991597	1949	lowH	0.514691	0.37411	0.812945	FALSE
V11950	0.511855	0.541013	2	0	0	38567	0.0170927	0.0792442	0.000684308	0.00863543	0.126825	0.0010956	0.0086387	0.991379	1950	lowH	0.514691	0.417942	0.791029	FALSE
V11951	0.511855	0.541013	2	0	0	38670	0.349479	0.307871	0.055392	0.17992	0.341011	0.0613731	0.179974	0.774336	1951	goodH	0.514691	0.935158	0.532421	FALSE
V11952	0.511855	0.541013	2	0	0	38705	0.108427	0.200642	0.0111039	0.0553417	0.242316	0.0134155	0.0553638	0.942478	1952	goodH	0.514691	0.722054	0.638973	FALSE
V11953	0.511855	0.541013	2	0	0	60182	0.492717	0.348904	0.0888994	0.254796	0.378498	0.0964755	0.25489	0.560345	1953	goodH	0.514691	0.993558	0.496779	FALSE
V11954	0.511855	0.541013	2	0	0	60183	0.0347717	0.0118989	0.000207979	0.0174788	0.0679875	0.00118918	0.0174912	0.982301	1954	lowH	0.515645	0.236183	0.881908	FALSE
V11955	0.511855	0.541013	2	0	0	60204	0.116219	0.524369	0.0320069	0.0610388	0.554217	0.03384	0.0610591	0.938053	1955	goodH	0.514691	0.718018	0.359009	FALSE
V11956	0.511855	0.541013	2	0	0	60221	0.123933	0.609597	0.0398742	0.0654107	0.619524	0.0405271	0.0654165	0.933628	1956	goodH	0.514691	0.636372	0.318186	FALSE
V11957	0.511855	0.541013	2	0	0	60248	0.0333238	0.0855409	0.00144065	0.0168416	0.131155	0.00220965	0.0168475	0.983051	1957	lowH	0.514691	0.430556	0.784722	FALSE
V11958	0.511855	0.541013	2	0	0	60250	0.103277	0.503928	0.0272417	0.0540588	0.537008	0.0290372	0.0540723	0.945378	1958	goodH	0.514691	0.741225	0.370613	FALSE
V11959	0.511855	0.541013	2	0	0	60296	0.196168	0.710541	0.0741388	0.104341	0.732478	0.0764371	0.104354	0.889764	1959	goodH	0.514691	0.516461	0.258231	FALSE
V11960	0.511855	0.541013	2	0	0	60307	0.0235261	0.116166	0.00138756	0.0119447	0.19054	0.00227686	0.0119495	0.988095	1960	lowH	0.514691	0.59371	0.703145	FALSE
V11961	0.511855	0.541013	2	0	0	60317	0.0310001	0.168389	0.00266428	0.0158222	0.253868	0.00401864	0.0158297	0.984252	1961	lowH	0.514691	0.749052	0.625474	FALSE
V11962	0.511855	0.541013	2	0	0	60334	0.015747	0.00395139	3.12e-05	0.00790709	0.0552061	0.000436643	0.00790933	0.992063	1962	lowH	0.518289	0.194017	0.902992	FALSE
V11963	0.511855	0.541013	2	0	0	60341	0.221718	0.783089	0.0929415	0.118686	0.805493	0.0956124	0.1187	0.873016	1963	goodH	0.514691	0.451259	0.225629	FALSE
V11964	0.511855	0.541013	2	0	0	60368	0.125819	0.118333	0.0075385	0.0637057	0.154841	0.00986626	0.0637186	0.93254	1964	goodH	0.514691	0.497785	0.751108	FALSE
V11965	0.511855	0.541013	2	0	0	60440	0.364456	0.812689	0.15905	0.195708	0.832835	0.163014	0.195734	0.760331	1965	goodH	0.514691	0.429019	0.21451	FALSE
V11966	0.511855	0.541013	2	0	0	60451	0.35124	0.748379	0.140296	0.187467	0.77189	0.144723	0.187491	0.772727	1966	goodH	0.514691	0.480176	0.240088	FALSE
V11967	0.511855	0.541013	2	0	0	60455	0.0166655	0.0303269	0.000254347	0.00838685	0.0818311	0.000686531	0.00838961	0.991597	1967	lowH	0.514691	0.280744	0.859628	FALSE
V11968	0.511855	0.541013	2	0	0	60461	0.266528	0.650014	0.0916993	0.141073	0.678379	0.0957151	0.141094	0.841667	1968	goodH	0.514691	0.570776	0.285388	FALSE
V11969	0.511855	0.541013	2	0	0	60473	0.0322494	0.163892	0.0026975	0.016459	0.253361	0.00417216	0.0164672	0.983607	1969	lowH	0.514691	0.74788	0.62606	FALSE
V11970	0.511855	0.541013	2	0	0	60521	0.0155029	0.0549332	0.000429234	0.00781375	0.100359	0.000784366	0.00781562	0.992188	1970	lowH	0.514691	0.338625	0.830687	FALSE
V11971	0.511855	0.541013	2	0	0	60532	0.023343	0.0804378	0.000948195	0.0117879	0.123483	0.00145594	0.0117906	0.988189	1971	lowH	0.514691	0.408141	0.795929	FALSE
V11972	0.511855	0.541013	2	0	0	60551	0.0231628	0.0945016	0.00110652	0.011709	0.135831	0.00159079	0.0117115	0.988281	1972	lowH	0.514691	0.444061	0.777969	FALSE
V11973	0.511855	0.541013	2	0	0	60574	0.3481	0.461715	0.0836677	0.181211	0.484631	0.0878308	0.181232	0.775591	1973	goodH	0.514691	0.816575	0.408287	FALSE
V11974	0.511855	0.541013	2	0	0	60576	0.0971232	0.383518	0.0192439	0.0501774	0.394453	0.0197938	0.0501803	0.948819	1974	lowH	0.514691	0.964685	0.482343	FALSE
V11975	0.511855	0.541013	2	0	0	60581	0.10416	0.368265	0.0197939	0.0537492	0.380486	0.0204521	0.0537526	0.944882	1975	goodH	0.514691	0.989914	0.494957	FALSE
V11976	0.511855	0.541013	2	0	0	60589	0.0834908	0.263835	0.0112944	0.0428087	0.30647	0.0131225	0.0428183	0.956349	1976	lowH	0.514691	0.864954	0.567523	FALSE
V11977	0.511855	0.541013	2	0	0	78361	0.31148	0.697935	0.115664	0.165724	0.717335	0.118897	0.165749	0.807018	1977	goodH	0.514691	0.531122	0.265561	FALSE
V11978	0.511855	0.541013	2	0	0	78364	0.083872	0.216089	0.00925194	0.0428154	0.247255	0.0105889	0.0428257	0.95614	1978	lowH	0.514691	0.733668	0.633166	FALSE
V11979	0.511855	0.541013	2	0	0	78380	0.0432689	0.113518	0.00249757	0.0220016	0.204629	0.0045061	0.0220208	0.977876	1979	lowH	0.514691	0.629858	0.685071	FALSE
V11980	0.511855	0.541013	2	0	0	78381	0.026427	0.150356	0.00201919	0.0134294	0.191428	0.00257182	0.0134349	0.986607	1980	lowH	0.514691	0.596015	0.701992	FALSE
V11981	0.511855	0.541013	2	0	0	78405	0.0347717	0.0807102	0.00141836	0.0175735	0.128981	0.00226781	0.0175825	0.982301	1981	lowH	0.514691	0.424237	0.787882	FALSE
V11982	0.511855	0.541013	2	0	0	78415	0.281728	0.699879	0.105123	0.150202	0.717519	0.107793	0.150231	0.830357	1982	goodH	0.514691	0.530941	0.26547	FALSE
V11983	0.511855	0.541013	2	0	0	78426	0.181402	0.631284	0.0607083	0.0961664	0.660432	0.0635306	0.0961956	0.899123	1983	goodH	0.514691	0.590028	0.295014	FALSE
V11984	0.511855	0.541013	2	0	0	78430	0.0257467	0.104806	0.00136614	0.0130349	0.1498	0.00195345	0.0130404	0.986957	1984	lowH	0.514691	0.48372	0.75814	FALSE
V11985	0.511855	0.541013	2	0	0	113097	0.326371	0.791814	0.139037	0.175594	0.816027	0.143327	0.17564	0.794643	1985	goodH	0.514691	0.442557	0.221279	FALSE
V11986	0.511855	0.541013	2	0	0	113112	0.499962	0.417991	0.108712	0.260083	0.448976	0.116812	0.260173	0.495614	1986	goodH	0.514691	0.872202	0.436101	FALSE
V11987	0.511855	0.541013	2	0	0	113186	0.109335	0.532037	0.0305473	0.0574157	0.536746	0.0308196	0.0574193	0.941964	1987	goodH	0.514691	0.741584	0.370792	FALSE
V11988	0.511855	0.541013	2	0	0	113189	0.273827	0.872117	0.12956	0.148558	0.885135	0.131516	0.148583	0.836283	1988	goodH	0.514691	0.389488	0.194744	FALSE
V11989	0.511855	0.541013	2	0	0	113256	0.0440305	0.0257605	0.000570816	0.0221586	0.0809529	0.00179499	0.0221733	0.977477	1989	lowH	0.514852	0.277951	0.861025	FALSE
V11990	0.511855	0.541013	2	0	0	113257	0.127066	0.528794	0.0352862	0.0667295	0.540275	0.0360577	0.0667395	0.931818	1990	goodH	0.514691	0.736763	0.368381	FALSE
V11991	0.511855	0.541013	2	0	0	19502	0.102465	0.440114	0.0234783	0.0533459	0.47129	0.0251479	0.0533597	0.945833	1991	goodH	0.514691	0.83696	0.41848	FALSE
V11992	0.511855	0.541013	2	0	0	19505	0.0516877	0.180701	0.00477871	0.0264454	0.275616	0.00729541	0.0264695	0.973451	1992	lowH	0.514691	0.798342	0.600829	FALSE
V11993	0.511855	0.541013	2	0	0	19515	0.0319915	0.164836	0.0026914	0.0163278	0.253481	0.00414086	0.016336	0.98374	1993	lowH	0.514691	0.748157	0.625921	FALSE
V11994	0.511855	0.541013	2	0	0	19536	0.01739	0.0274822	0.000240522	0.0087519	0.0817354	0.000715729	0.00875667	0.991228	1994	lowH	0.514691	0.280439	0.85978	FALSE
V11995	0.511855	0.541013	2	0	0	19544	0.162628	0.491375	0.0418132	0.0850942	0.5201	0.04427	0.0851182	0.910714	1995	goodH	0.514691	0.764756	0.382378	FALSE
V11996	0.511855	0.541013	2	0	0	19605	0.178676	1	0.0973939	0.0973939	1	0.0973939	0.0973939	0.900826	1996	goodH	0.514691	0.314983	0.157491	FALSE
V11997	0.511855	0.541013	2	0	0	19616	0.339444	0.862768	0.15799	0.183119	0.877648	0.160731	0.183139	0.783333	1997	goodH	0.514691	0.394915	0.197458	FALSE
V11998	0.511855	0.541013	2	0	0	19618	0.23886	0.805662	0.103371	0.128306	0.810802	0.104036	0.128312	0.861345	1998	goodH	0.514691	0.446852	0.223426	FALSE
[truncated: 73,840 more rows]

## Sheet: TableS3
Table S3. Genome scan of 10,340 SNPs genotyped in cluster C2 populations (BAG, CAR, MIM, NIQ, POT) of Handroanthus impetiginosus using Outflank software.
loci	FSTbar	FSTNoCorrbar	dfInferred	numberLowFstOutliers	numberHighFstOutliers	results.LocusName	results.He	results.FST	results.T1	results.T2	results.FSTNoCorr	results.T1NoCorr	results.T2NoCorr	results.meanAlleleFreq	results.indexOrder	results.GoodH	results.qvalues	results.pvalues	results.pvaluesRightTail	results.OutlierFlag
530	0.0921767	0.178325	9.99606	0	14	82059	0.384088	0.63819	0.146099	0.228927	0.660703	0.151455	0.229232	0.740741	530	goodH	0.0229105	0.000111257	5.56283e-05	TRUE
1376	0.0921767	0.178325	9.99606	0	14	53033	0.384088	0.726288	0.170645	0.234954	0.748111	0.176	0.235259	0.259259	1376	goodH	0.0115011	1.53505e-05	7.67524e-06	TRUE
1619	0.0921767	0.178325	9.99606	0	14	46609	0.137174	0.632844	0.0522314	0.0825344	0.702059	0.0581818	0.0828732	0.925926	1619	goodH	0.0115011	4.3883e-05	2.19415e-05	TRUE
2412	0.0921767	0.178325	9.99606	0	14	84206	0.137174	0.632844	0.0522314	0.0825344	0.702059	0.0581818	0.0828732	0.0740741	2412	goodH	0.0115011	4.3883e-05	2.19415e-05	TRUE
2830	0.0921767	0.178325	9.99606	0	14	149948	0.197531	0.697225	0.0836405	0.119962	0.725163	0.0871364	0.120161	0.111111	2830	goodH	0.0115011	2.59544e-05	1.29772e-05	TRUE
3106	0.0921767	0.178325	9.99606	0	14	29846	0.137174	0.632844	0.0522314	0.0825344	0.702059	0.0581818	0.0828732	0.925926	3106	goodH	0.0115011	4.3883e-05	2.19415e-05	TRUE
3886	0.0921767	0.178325	9.99606	0	14	33099	0.499314	0.705884	0.214244	0.303511	0.726792	0.220864	0.303888	0.481481	3886	goodH	0.0115011	2.50074e-05	1.25037e-05	TRUE
3982	0.0921767	0.178325	9.99606	0	14	15012	0.137174	0.632844	0.0522314	0.0825344	0.702059	0.0581818	0.0828732	0.925926	3982	goodH	0.0115011	4.3883e-05	2.19415e-05	TRUE
4344	0.0921767	0.178325	9.99606	0	14	42878	0.345679	0.708661	0.149058	0.210337	0.730352	0.153818	0.210608	0.222222	4344	goodH	0.0115011	2.30552e-05	1.15276e-05	TRUE
4591	0.0921767	0.178325	9.99606	0	14	37022	0.499314	0.646062	0.192599	0.298113	0.665985	0.198773	0.298464	0.518519	4591	goodH	0.022663	9.88642e-05	4.94321e-05	TRUE
4924	0.0921767	0.178325	9.99606	0	14	650	0.197531	0.721032	0.0870248	0.120695	0.744637	0.09	0.120864	0.111111	4924	goodH	0.0115011	1.66242e-05	8.31212e-06	TRUE
5143	0.0921767	0.178325	9.99606	0	14	23081	0.197531	0.721032	0.0870248	0.120695	0.744637	0.09	0.120864	0.888889	5143	goodH	0.0115011	1.66242e-05	8.31212e-06	TRUE
5241	0.0921767	0.178325	9.99606	0	14	28595	0.301783	0.634286	0.114165	0.17999	0.664505	0.119818	0.180312	0.185185	5241	goodH	0.022663	0.000102194	5.1097e-05	TRUE
5970	0.0921767	0.178325	9.99606	0	14	756	0.137174	0.632844	0.0522314	0.0825344	0.702059	0.0581818	0.0828732	0.925926	5970	goodH	0.0115011	4.3883e-05	2.19415e-05	TRUE
1	0.0921767	0.178325	9.99606	0	14	97384	0.277778	0.116627	0.0169587	0.14541	0.201576	0.0294545	0.146121	0.833333	1	goodH	0.965486	0.668699	0.33435	FALSE
2	0.0921767	0.178325	9.99606	0	14	111629	0.5	-0.0416792	-0.010562	0.253411	0.0833495	0.0212727	0.255223	0.5	2	goodH	0.965486	0.176377	0.911811	FALSE
3	0.0921767	0.178325	9.99606	0	14	112274	0.324417	-0.0228187	-0.00375207	0.16443	0.078058	0.0129091	0.165378	0.796296	3	goodH	0.965486	0.142643	0.928679	FALSE
4	0.0921767	0.178325	9.99606	0	14	147517	0.444444	-0.0377901	-0.00851653	0.225364	0.0847228	0.0192273	0.226943	0.666667	4	goodH	0.965486	0.185753	0.907123	FALSE
5	0.0921767	0.178325	9.99606	0	14	151628	0.197531	0.0308986	0.00312397	0.101104	0.112766	0.0114545	0.101578	0.888889	5	goodH	0.965486	0.425365	0.787318	FALSE
6	0.0921767	0.178325	9.99606	0	14	153395	0.497257	-0.0603307	-0.0150579	0.249589	0.0383927	0.00963636	0.250994	0.537037	6	goodH	0.965486	0.00996119	0.995019	FALSE
7	0.0921767	0.178325	9.99606	0	14	158867	0.475309	0.0607994	0.014876	0.244674	0.133205	0.0327273	0.24569	0.611111	7	goodH	0.965486	0.639166	0.680417	FALSE
8	0.0921767	0.178325	9.99606	0	14	160663	0.324417	0.195497	0.0335868	0.171802	0.236499	0.0407273	0.172209	0.203704	8	goodH	0.862082	0.418811	0.209405	FALSE
9	0.0921767	0.178325	9.99606	0	14	243760	0.497257	0.00354364	0.000896694	0.253043	0.0909773	0.0231364	0.254309	0.462963	9	goodH	0.965486	0.231562	0.884219	FALSE
10	0.0921767	0.178325	9.99606	0	14	294357	0.493827	-0.0649836	-0.0160661	0.247234	0.0263377	0.00654545	0.248521	0.444444	10	goodH	0.965486	0.00199386	0.999003	FALSE
11	0.0921767	0.178325	9.99606	0	14	323615	0.5	-0.0144846	-0.00368182	0.254189	0.0911844	0.0233182	0.255726	0.5	11	goodH	0.965486	0.233163	0.883418	FALSE
12	0.0921767	0.178325	9.99606	0	14	344056	0.456104	0.0694812	0.0164298	0.236463	0.16669	0.0396364	0.237785	0.351852	12	goodH	0.965486	0.998889	0.499445	FALSE
13	0.0921767	0.178325	9.99606	0	14	383940	0.365569	0.0873706	0.0164917	0.188756	0.140923	0.0266818	0.189336	0.759259	13	goodH	0.965486	0.723394	0.638303	FALSE
14	0.0921767	0.178325	9.99606	0	14	391703	0.277778	0.0950486	0.013686	0.143989	0.158525	0.0229091	0.144514	0.166667	14	goodH	0.965486	0.914852	0.542574	FALSE
15	0.0921767	0.178325	9.99606	0	14	419740	0.41701	0.101638	0.0221322	0.217755	0.193524	0.0423636	0.218907	0.296296	15	goodH	0.965486	0.738288	0.369144	FALSE
16	0.0921767	0.178325	9.99606	0	14	11758	0.493827	-0.0334684	-0.00833058	0.248908	0.0523369	0.0130909	0.250128	0.555556	16	goodH	0.965486	0.0342116	0.982894	FALSE
17	0.0921767	0.178325	9.99606	0	14	75820	0.466392	0.00596815	0.00141736	0.237486	0.0935082	0.0223182	0.238676	0.62963	17	goodH	0.965486	0.251487	0.874256	FALSE
18	0.0921767	0.178325	9.99606	0	14	101544	0.225652	0.0974984	0.0114215	0.117145	0.165426	0.0194545	0.117603	0.87037	18	goodH	0.965486	0.98792	0.50604	FALSE
19	0.0921767	0.178325	9.99606	0	14	117233	0.301783	0.0851307	0.013343	0.156735	0.171129	0.0269545	0.15751	0.185185	19	goodH	0.965486	0.953124	0.476562	FALSE
20	0.0921767	0.178325	9.99606	0	14	23480	0.493827	0.0186979	0.00476033	0.254592	0.153076	0.0392727	0.256557	0.555556	20	goodH	0.965486	0.856126	0.571937	FALSE
21	0.0921767	0.178325	9.99606	0	14	136595	0.225652	-0.0398718	-0.00453306	0.113691	0.0521013	0.00595455	0.114288	0.87037	21	goodH	0.965486	0.0336262	0.983187	FALSE
22	0.0921767	0.178325	9.99606	0	14	141051	0.466392	-0.0684056	-0.0159876	0.233718	0.0322935	0.00759091	0.23506	0.62963	22	goodH	0.965486	0.00482021	0.99759	FALSE
23	0.0921767	0.178325	9.99606	0	14	145846	0.499314	0.0962241	0.0250579	0.260411	0.188902	0.0494545	0.2618	0.481481	23	goodH	0.965486	0.780164	0.390082	FALSE
24	0.0921767	0.178325	9.99606	0	14	172844	0.401235	0.199823	0.0425455	0.212916	0.245292	0.0523636	0.213475	0.722222	24	goodH	0.842191	0.368959	0.184479	FALSE
25	0.0921767	0.178325	9.99606	0	14	278923	0.497257	0.0811643	0.0208306	0.256647	0.140676	0.0362273	0.257524	0.537037	25	goodH	0.965486	0.720685	0.639658	FALSE
26	0.0921767	0.178325	9.99606	0	14	282496	0.41701	-0.0113977	-0.00241322	0.211728	0.0837006	0.0178182	0.21288	0.703704	26	goodH	0.965486	0.178751	0.910625	FALSE
27	0.0921767	0.178325	9.99606	0	14	527465	0.225652	0.111996	0.0132438	0.118252	0.208334	0.0247727	0.118909	0.87037	27	goodH	0.965486	0.613717	0.306858	FALSE
28	0.0921767	0.178325	9.99606	0	14	529577	0.168038	-0.0158288	-0.0013595	0.085888	0.119213	0.0103182	0.0865527	0.0925926	28	goodH	0.965486	0.490526	0.754737	FALSE
29	0.0921767	0.178325	9.99606	0	14	1331	0.0713306	0.142015	0.00532231	0.0374772	0.212598	0.008	0.0376296	0.037037	29	goodH	0.958223	0.580662	0.290331	FALSE
30	0.0921767	0.178325	9.99606	0	14	47435	0.482853	0.286308	0.075438	0.263485	0.356005	0.0941818	0.264552	0.592593	30	goodH	0.365886	0.0592366	0.0296183	FALSE
31	0.0921767	0.178325	9.99606	0	14	3345	0.493827	-0.0403565	-0.0101157	0.250659	0.0907152	0.0229091	0.252539	0.444444	31	goodH	0.965486	0.229543	0.885229	FALSE
32	0.0921767	0.178325	9.99606	0	14	13036	0.365569	-0.0823778	-0.0150455	0.18264	0.0205362	0.00377273	0.183711	0.759259	32	goodH	0.965486	0.000656889	0.999672	FALSE
33	0.0921767	0.178325	9.99606	0	14	61336	0.497257	0.189476	0.0500992	0.264409	0.258215	0.0685455	0.265459	0.537037	33	goodH	0.781965	0.304471	0.152235	FALSE
34	0.0921767	0.178325	9.99606	0	14	65353	0.5	0.122228	0.0318347	0.260454	0.17538	0.0458182	0.26125	0.5	34	goodH	0.965486	0.910168	0.455084	FALSE
35	0.0921767	0.178325	9.99606	0	14	66309	0.197531	0.173567	0.0181116	0.104349	0.230547	0.0241364	0.104692	0.888889	35	goodH	0.883613	0.455455	0.227727	FALSE
36	0.0921767	0.178325	9.99606	0	14	24373	0.137174	0.0358192	0.00254545	0.071064	0.172621	0.0123636	0.0716229	0.925926	36	goodH	0.965486	0.937944	0.468972	FALSE
37	0.0921767	0.178325	9.99606	0	14	372830	0.0713306	0.0914347	0.00338843	0.0370585	0.170938	0.00636364	0.0372278	0.962963	37	goodH	0.965486	0.955079	0.477539	FALSE
38	0.0921767	0.178325	9.99606	0	14	387939	0.493827	0.199687	0.0524752	0.262787	0.259087	0.0683182	0.263689	0.444444	38	goodH	0.781965	0.300478	0.150239	FALSE
39	0.0921767	0.178325	9.99606	0	14	455762	0.0713306	-0.0132337	-0.000479339	0.036221	0.0848586	0.00309091	0.0364242	0.962963	39	goodH	0.965486	0.186694	0.906653	FALSE
40	0.0921767	0.178325	9.99606	0	14	150056	0.475309	-0.0275136	-0.00654545	0.237899	0.0137245	0.00327273	0.238458	0.388889	40	goodH	0.965486	0.000102564	0.999949	FALSE
41	0.0921767	0.178325	9.99606	0	14	287652	0.104938	0.0420811	0.0022686	0.05391	0.128368	0.00695455	0.0541768	0.944444	41	goodH	0.965486	0.586955	0.706522	FALSE
42	0.0921767	0.178325	9.99606	0	14	340252	0.475309	0.076278	0.0188926	0.24768	0.190346	0.0474545	0.249306	0.388889	42	goodH	0.965486	0.766929	0.383465	FALSE
43	0.0921767	0.178325	9.99606	0	14	346944	0.168038	0.123425	0.0108388	0.087817	0.191285	0.0168636	0.0881599	0.907407	43	goodH	0.965486	0.758403	0.379201	FALSE
44	0.0921767	0.178325	9.99606	0	14	15677	0.466392	0.040529	0.00978512	0.241435	0.167467	0.0407273	0.243196	0.62963	44	goodH	0.965486	0.990822	0.495411	FALSE
45	0.0921767	0.178325	9.99606	0	14	271590	0.41701	0.135183	0.0297562	0.220118	0.237519	0.0525909	0.221418	0.703704	45	goodH	0.85914	0.412774	0.206387	FALSE
46	0.0921767	0.178325	9.99606	0	14	322189	0.277778	0.307693	0.0471942	0.153381	0.405756	0.0625909	0.154258	0.833333	46	goodH	0.278885	0.0234102	0.0117051	FALSE
47	0.0921767	0.178325	9.99606	0	14	88079	0.345679	0.0551565	0.00978099	0.177331	0.117236	0.0208636	0.177962	0.777778	47	goodH	0.965486	0.470266	0.764867	FALSE
48	0.0921767	0.178325	9.99606	0	14	152945	0.324417	0.108137	0.018376	0.169933	0.207188	0.0354091	0.170903	0.203704	48	goodH	0.965486	0.622817	0.311408	FALSE
49	0.0921767	0.178325	9.99606	0	14	161673	0.168038	0.163361	0.014595	0.0893425	0.265036	0.0238182	0.0898676	0.907407	49	goodH	0.781965	0.274378	0.137189	FALSE
50	0.0921767	0.178325	9.99606	0	14	60563	0.384088	0.302071	0.0635372	0.210339	0.368542	0.0778182	0.211152	0.259259	50	goodH	0.332122	0.0471178	0.0235589	FALSE
51	0.0921767	0.178325	9.99606	0	14	73349	0.104938	0.103452	0.00565289	0.0546428	0.178903	0.00981818	0.0548799	0.944444	51	goodH	0.965486	0.875287	0.437644	FALSE
52	0.0921767	0.178325	9.99606	0	14	12166	0.499314	0.424944	0.119335	0.280825	0.45925	0.129227	0.281388	0.518519	52	goodH	0.203344	0.00818377	0.00409189	FALSE
53	0.0921767	0.178325	9.99606	0	14	18811	0.0713306	0.333516	0.0130579	0.0391521	0.370709	0.0145455	0.0392368	0.037037	53	goodH	0.324677	0.0452733	0.0226366	FALSE
54	0.0921767	0.178325	9.99606	0	14	28510	0.497257	0.041964	0.0106777	0.254449	0.108202	0.0276364	0.255414	0.462963	54	goodH	0.965486	0.381038	0.809481	FALSE
55	0.0921767	0.178325	9.99606	0	14	40700	0.104938	-0.0764338	-0.00401653	0.0525491	0.0309502	0.00163636	0.0528709	0.0555556	55	goodH	0.965486	0.00401936	0.99799	FALSE
56	0.0921767	0.178325	9.99606	0	14	58891	0.482853	0.1333	0.0341198	0.255963	0.258988	0.0667727	0.257822	0.592593	56	goodH	0.781965	0.30093	0.150465	FALSE
57	0.0921767	0.178325	9.99606	0	14	65827	0.5	0.229527	0.0615868	0.268321	0.29168	0.0785455	0.269286	0.5	57	goodH	0.649464	0.179803	0.0899016	FALSE
58	0.0921767	0.178325	9.99606	0	14	27760	0.104938	0.540902	0.0327273	0.0605051	0.540902	0.0327273	0.0605051	0.944444	58	goodH	0.0887957	0.0015144	0.000757199	FALSE
59	0.0921767	0.178325	9.99606	0	14	39425	0.475309	0.0471086	0.0114917	0.243941	0.121899	0.0298636	0.244987	0.611111	59	goodH	0.965486	0.518414	0.740793	FALSE
60	0.0921767	0.178325	9.99606	0	14	40828	0.104938	0.103452	0.00565289	0.0546428	0.178903	0.00981818	0.0548799	0.944444	60	goodH	0.965486	0.875287	0.437644	FALSE
61	0.0921767	0.178325	9.99606	0	14	43406	0.365569	0.299573	0.059781	0.199554	0.353991	0.0708636	0.200185	0.240741	61	goodH	0.37523	0.0614333	0.0307166	FALSE
62	0.0921767	0.178325	9.99606	0	14	75888	0.0713306	0.0914347	0.00338843	0.0370585	0.170938	0.00636364	0.0372278	0.037037	62	goodH	0.965486	0.955079	0.477539	FALSE
63	0.0921767	0.178325	9.99606	0	14	78887	0.137174	0.0358192	0.00254545	0.071064	0.172621	0.0123636	0.0716229	0.925926	63	goodH	0.965486	0.937944	0.468972	FALSE
64	0.0921767	0.178325	9.99606	0	14	84506	0.431413	0.0674012	0.0150537	0.223345	0.160129	0.0359545	0.224535	0.685185	64	goodH	0.965486	0.931982	0.534009	FALSE
65	0.0921767	0.178325	9.99606	0	14	119953	0.431413	-0.0597754	-0.0129876	0.217273	0.0559066	0.0122273	0.218709	0.314815	65	goodH	0.965486	0.0439212	0.978039	FALSE
66	0.0921767	0.178325	9.99606	0	14	130398	0.489026	0.0290394	0.00730579	0.251582	0.139322	0.0352727	0.253174	0.425926	66	goodH	0.965486	0.705869	0.647065	FALSE
67	0.0921767	0.178325	9.99606	0	14	145340	0.401235	0.078511	0.0163264	0.207951	0.162497	0.0339545	0.208955	0.277778	67	goodH	0.965486	0.957117	0.521441	FALSE
68	0.0921767	0.178325	9.99606	0	14	153982	0.324417	0.124746	0.0212769	0.170561	0.220772	0.0378636	0.171506	0.796296	68	goodH	0.943229	0.520864	0.260432	FALSE
69	0.0921767	0.178325	9.99606	0	14	155434	0.466392	0.0898084	0.0217231	0.241883	0.162622	0.0395	0.242895	0.37037	69	goodH	0.965486	0.958432	0.520784	FALSE
70	0.0921767	0.178325	9.99606	0	14	41024	0.499314	0.274913	0.0747438	0.271882	0.34892	0.0952727	0.273051	0.518519	70	goodH	0.398033	0.0673058	0.0336529	FALSE
71	0.0921767	0.178325	9.99606	0	14	41937	0.444444	0.0527477	0.0121612	0.230553	0.174444	0.0405	0.232167	0.666667	71	goodH	0.965486	0.919555	0.459777	FALSE
72	0.0921767	0.178325	9.99606	0	14	47748	0.104938	0.0420811	0.0022686	0.05391	0.128368	0.00695455	0.0541768	0.944444	72	goodH	0.965486	0.586955	0.706522	FALSE
73	0.0921767	0.178325	9.99606	0	14	32235	0.466392	-0.0684056	-0.0159876	0.233718	0.0322935	0.00759091	0.23506	0.37037	73	goodH	0.965486	0.00482021	0.99759	FALSE
74	0.0921767	0.178325	9.99606	0	14	371	0.0713306	0.0914347	0.00338843	0.0370585	0.170938	0.00636364	0.0372278	0.962963	74	goodH	0.965486	0.955079	0.477539	FALSE
75	0.0921767	0.178325	9.99606	0	14	54404	0.104938	-0.0301318	-0.00159917	0.0530725	0.0689826	0.00368182	0.0533732	0.0555556	75	goodH	0.965486	0.0938966	0.953052	FALSE
76	0.0921767	0.178325	9.99606	0	14	55176	0.104938	0.196634	0.0109711	0.0557943	0.255751	0.0143182	0.0559848	0.944444	76	goodH	0.781965	0.315993	0.157996	FALSE
77	0.0921767	0.178325	9.99606	0	14	31826	0.499314	-0.00151684	-0.000380165	0.25063	0.0210109	0.00527273	0.250952	0.481481	77	goodH	0.965486	0.00072837	0.999636	FALSE
78	0.0921767	0.178325	9.99606	0	14	55642	0.345679	0.00339359	0.000595041	0.175343	0.0743574	0.0130909	0.176054	0.777778	78	goodH	0.965486	0.121361	0.93932	FALSE
79	0.0921767	0.178325	9.99606	0	14	69239	0.0713306	0.142015	0.00532231	0.0374772	0.212598	0.008	0.0376296	0.962963	79	goodH	0.958223	0.580662	0.290331	FALSE
80	0.0921767	0.178325	9.99606	0	14	87524	0.104938	0.0685859	0.00371901	0.0542241	0.150185	0.00818182	0.0544781	0.0555556	80	goodH	0.965486	0.824702	0.587649	FALSE
81	0.0921767	0.178325	9.99606	0	14	89296	0.345679	0.0102937	0.00182231	0.177033	0.121696	0.0216818	0.178163	0.777778	81	goodH	0.965486	0.516299	0.741851	FALSE
82	0.0921767	0.178325	9.99606	0	14	99771	0.475309	0.147745	0.0367438	0.248697	0.190346	0.0474545	0.249306	0.611111	82	goodH	0.965486	0.766929	0.383465	FALSE
83	0.0921767	0.178325	9.99606	0	14	100287	0.365569	0.28062	0.0555413	0.197923	0.320098	0.0635	0.198377	0.759259	83	goodH	0.528657	0.111675	0.0558374	FALSE
84	0.0921767	0.178325	9.99606	0	14	109071	0.168038	0.00236779	0.000202479	0.0855139	0.0914908	0.00786364	0.0859501	0.907407	84	goodH	0.965486	0.235542	0.882229	FALSE
85	0.0921767	0.178325	9.99606	0	14	147612	0.0713306	0.220963	0.00859504	0.0388981	0.370709	0.0145455	0.0392368	0.962963	85	goodH	0.324677	0.0452733	0.0226366	FALSE
86	0.0921767	0.178325	9.99606	0	14	173701	0.137174	0.395779	0.0302149	0.0763428	0.418605	0.032	0.0764444	0.925926	86	goodH	0.269199	0.0182706	0.00913528	FALSE
87	0.0921767	0.178325	9.99606	0	14	185445	0.277778	0.0138647	0.00197107	0.142165	0.117286	0.0167727	0.143007	0.166667	87	goodH	0.965486	0.470771	0.764614	FALSE
88	0.0921767	0.178325	9.99606	0	14	219593	0.482853	0.015196	0.00373554	0.245823	0.0898511	0.0221818	0.246873	0.407407	88	goodH	0.965486	0.222947	0.888527	FALSE
89	0.0921767	0.178325	9.99606	0	14	230474	0.345679	0.152697	0.0276694	0.181205	0.198152	0.036	0.181679	0.222222	89	goodH	0.965486	0.697759	0.34888	FALSE
90	0.0921767	0.178325	9.99606	0	14	240775	0.277778	-0.0830699	-0.0115661	0.139234	0.0379343	0.00531818	0.140195	0.833333	90	goodH	0.965486	0.00947882	0.995261	FALSE
91	0.0921767	0.178325	9.99606	0	14	246142	0.499314	-0.0185876	-0.00469421	0.252545	0.0659166	0.0167273	0.253764	0.518519	91	goodH	0.965486	0.0800615	0.959969	FALSE
92	0.0921767	0.178325	9.99606	0	14	293100	0.168038	0.00236779	0.000202479	0.0855139	0.0914908	0.00786364	0.0859501	0.907407	92	goodH	0.965486	0.235542	0.882229	FALSE
93	0.0921767	0.178325	9.99606	0	14	301440	0.137174	-0.0667829	-0.00459504	0.0688056	0.0367776	0.00254545	0.0692121	0.0740741	93	goodH	0.965486	0.00833588	0.995832	FALSE
94	0.0921767	0.178325	9.99606	0	14	44953	0.456104	0.241183	0.0590868	0.244987	0.292831	0.0719545	0.24572	0.648148	94	goodH	0.647911	0.176453	0.0882266	FALSE
95	0.0921767	0.178325	9.99606	0	14	60767	0.0713306	0.0914347	0.00338843	0.0370585	0.170938	0.00636364	0.0372278	0.037037	95	goodH	0.965486	0.955079	0.477539	FALSE
96	0.0921767	0.178325	9.99606	0	14	67429	0.137174	0.176508	0.0128099	0.0725742	0.237171	0.0172727	0.0728283	0.925926	96	goodH	0.85914	0.414827	0.207414	FALSE
97	0.0921767	0.178325	9.99606	0	14	71517	0.431413	0.117175	0.0265455	0.226545	0.217049	0.0494545	0.22785	0.685185	97	goodH	0.957638	0.547521	0.273761	FALSE
98	0.0921767	0.178325	9.99606	0	14	77415	0.482853	0.233663	0.0603017	0.258071	0.270837	0.0700455	0.258626	0.407407	98	goodH	0.767206	0.250795	0.125397	FALSE
99	0.0921767	0.178325	9.99606	0	14	3970	0.499314	0.0214282	0.00545868	0.254743	0.098948	0.0253182	0.255874	0.481481	99	goodH	0.965486	0.296832	0.851584	FALSE
100	0.0921767	0.178325	9.99606	0	14	28910	0.324417	0.19407	0.0334752	0.17249	0.256533	0.0444091	0.173113	0.796296	100	goodH	0.781965	0.312299	0.156149	FALSE
101	0.0921767	0.178325	9.99606	0	14	32072	0.168038	0.0360255	0.00310331	0.086142	0.119213	0.0103182	0.0865527	0.907407	101	goodH	0.965486	0.490526	0.754737	FALSE
102	0.0921767	0.178325	9.99606	0	14	9498	0.41701	0.128458	0.0280455	0.218323	0.198856	0.0435909	0.219208	0.296296	102	goodH	0.965486	0.691715	0.345858	FALSE
103	0.0921767	0.178325	9.99606	0	14	41097	0.482853	-0.00404609	-0.000987603	0.244088	0.0588211	0.0144091	0.244965	0.407407	103	goodH	0.965486	0.0530534	0.973473	FALSE
104	0.0921767	0.178325	9.99606	0	14	40613	0.482853	0.09021	0.0227397	0.252075	0.195545	0.0495909	0.253603	0.407407	104	goodH	0.965486	0.720409	0.360204	FALSE
105	0.0921767	0.178325	9.99606	0	14	43350	0.137174	0.201989	0.0147438	0.072993	0.258215	0.0189091	0.0732301	0.925926	105	goodH	0.781965	0.304471	0.152235	FALSE
106	0.0921767	0.178325	9.99606	0	14	141641	0.431413	0.0865184	0.019405	0.224287	0.175819	0.0396364	0.225439	0.685185	106	goodH	0.965486	0.905792	0.452896	FALSE
107	0.0921767	0.178325	9.99606	0	14	10570	0.301783	-0.00824931	-0.00127273	0.154283	0.11817	0.0183636	0.155401	0.185185	107	goodH	0.965486	0.479805	0.760097	FALSE
108	0.0921767	0.178325	9.99606	0	14	137693	0.301783	0.505265	0.087686	0.173545	0.538501	0.0936364	0.173883	0.185185	108	goodH	0.0900682	0.00159333	0.000796665	FALSE
109	0.0921767	0.178325	9.99606	0	14	162342	0.365569	0.292766	0.0583306	0.19924	0.348385	0.0696364	0.199883	0.759259	109	goodH	0.398033	0.0679542	0.0339771	FALSE
110	0.0921767	0.178325	9.99606	0	14	164101	0.497257	0.0743358	0.019157	0.257709	0.163547	0.0423636	0.25903	0.537037	110	goodH	0.965486	0.968195	0.515902	FALSE
111	0.0921767	0.178325	9.99606	0	14	50644	0.345679	-0.0281732	-0.00494628	0.175567	0.0902626	0.0159545	0.176757	0.777778	111	goodH	0.965486	0.226076	0.886962	FALSE
112	0.0921767	0.178325	9.99606	0	14	241819	0.301783	0.0851307	0.013343	0.156735	0.171129	0.0269545	0.15751	0.814815	112	goodH	0.965486	0.953124	0.476562	FALSE
113	0.0921767	0.178325	9.99606	0	14	253622	0.324417	0.136955	0.0233223	0.170292	0.209459	0.0358182	0.171003	0.796296	113	goodH	0.965486	0.604875	0.302438	FALSE
114	0.0921767	0.178325	9.99606	0	14	254233	0.137174	0.0982678	0.00700826	0.071318	0.172621	0.0123636	0.0716229	0.925926	114	goodH	0.965486	0.937944	0.468972	FALSE
115	0.0921767	0.178325	9.99606	0	14	5120	0.456104	0.072209	0.016876	0.233711	0.106373	0.0249091	0.234168	0.351852	115	goodH	0.965486	0.363752	0.818124	FALSE
116	0.0921767	0.178325	9.99606	0	14	19054	0.104938	0.196634	0.0109711	0.0557943	0.255751	0.0143182	0.0559848	0.0555556	116	goodH	0.781965	0.315993	0.157996	FALSE
117	0.0921767	0.178325	9.99606	0	14	20254	0.252401	0.00253083	0.000326446	0.128988	0.113106	0.0146818	0.129805	0.851852	117	goodH	0.965486	0.428736	0.785632	FALSE
118	0.0921767	0.178325	9.99606	0	14	35795	0.384088	0.00290946	0.00057438	0.197418	0.142304	0.0283182	0.198997	0.740741	118	goodH	0.965486	0.738524	0.630738	FALSE
119	0.0921767	0.178325	9.99606	0	14	48796	0.137174	-0.0104429	-0.000727273	0.0696431	0.0830982	0.00581818	0.0700157	0.925926	119	goodH	0.965486	0.174689	0.912655	FALSE
120	0.0921767	0.178325	9.99606	0	14	14186	0.104938	0.0331775	0.00178512	0.0538053	0.121041	0.00654545	0.0540763	0.944444	120	goodH	0.965486	0.509467	0.745266	FALSE
121	0.0921767	0.178325	9.99606	0	14	16069	0.497257	0.191143	0.050843	0.265994	0.286865	0.0767273	0.267468	0.462963	121	goodH	0.665701	0.194426	0.0972132	FALSE
122	0.0921767	0.178325	9.99606	0	14	22169	0.0713306	-0.0537431	-0.00192975	0.0359069	0.0515916	0.00186364	0.0361229	0.037037	122	goodH	0.965486	0.0323821	0.983809	FALSE
123	0.0921767	0.178325	9.99606	0	14	50393	0.225652	0.0974984	0.0114215	0.117145	0.165426	0.0194545	0.117603	0.87037	123	goodH	0.965486	0.98792	0.50604	FALSE
124	0.0921767	0.178325	9.99606	0	14	51821	0.5	0.0618475	0.0160289	0.259169	0.167874	0.0437727	0.260748	0.5	124	goodH	0.965486	0.986602	0.493301	FALSE
125	0.0921767	0.178325	9.99606	0	14	12035	0.137174	0.389981	0.0297314	0.0762381	0.413797	0.0315909	0.076344	0.925926	125	goodH	0.273995	0.0200535	0.0100267	FALSE
126	0.0921767	0.178325	9.99606	0	14	35596	0.345679	0.065027	0.0116033	0.178438	0.146048	0.0261818	0.179268	0.222222	126	goodH	0.965486	0.77952	0.61024	FALSE
127	0.0921767	0.178325	9.99606	0	14	45460	0.482853	0.0438406	0.010876	0.248081	0.128368	0.032	0.249284	0.407407	127	goodH	0.965486	0.586955	0.706522	FALSE
128	0.0921767	0.178325	9.99606	0	14	46866	0.475309	0.042029	0.0103017	0.245108	0.147648	0.0364091	0.246594	0.611111	128	goodH	0.965486	0.797011	0.601495	FALSE
129	0.0921767	0.178325	9.99606	0	14	91411	0.444444	0.0346033	0.00792149	0.228923	0.143847	0.0331364	0.230359	0.666667	129	goodH	0.965486	0.75542	0.62229	FALSE
130	0.0921767	0.178325	9.99606	0	14	94168	0.444444	0.0546891	0.0124959	0.228489	0.128368	0.0294545	0.229455	0.333333	130	goodH	0.965486	0.586955	0.706522	FALSE
131	0.0921767	0.178325	9.99606	0	14	30057	0.104938	0.0685859	0.00371901	0.0542241	0.150185	0.00818182	0.0544781	0.944444	131	goodH	0.965486	0.824702	0.587649	FALSE
132	0.0921767	0.178325	9.99606	0	14	73327	0.0713306	-0.0132337	-0.000479339	0.036221	0.0848586	0.00309091	0.0364242	0.962963	132	goodH	0.965486	0.186694	0.906653	FALSE
133	0.0921767	0.178325	9.99606	0	14	145345	0.301783	-0.0170378	-0.00261157	0.153281	0.0872565	0.0134545	0.154195	0.814815	133	goodH	0.965486	0.203706	0.898147	FALSE
134	0.0921767	0.178325	9.99606	0	14	50221	0.365569	0.125147	0.0240041	0.191807	0.210587	0.0405909	0.192751	0.759259	134	goodH	0.963922	0.596097	0.298048	FALSE
135	0.0921767	0.178325	9.99606	0	14	51284	0.104938	-0.00278647	-0.00014876	0.0533866	0.0914604	0.00490909	0.0536745	0.944444	135	goodH	0.965486	0.235305	0.882347	FALSE
136	0.0921767	0.178325	9.99606	0	14	68508	0.489026	0.244892	0.0644669	0.263246	0.302373	0.0798636	0.264123	0.425926	136	goodH	0.59045	0.150739	0.0753694	FALSE
137	0.0921767	0.178325	9.99606	0	14	109009	0.225652	0.0110363	0.0012686	0.114947	0.0940629	0.0108636	0.115493	0.87037	137	goodH	0.965486	0.255957	0.872022	FALSE
[truncated: 10,188 more rows]

## Sheet: Table S4
Table S4. Gene ontology annotation of the 27 genes potentially affected by the 21 SNPs with selection signal, based on Bayenv2 correlation with climatic variables.
[truncated: 154 more rows]

[truncated: 2 more sheets: Table S5, Table S6]
